# Supplementary material for: Evidence-based criteria for identifying at-risk individuals requiring liver disease screening
Source: Hepatol Commun. 2025 Mar 21;9(4):e0679. doi: 10.1097/HC9.0000000000000679 (PMC11927647; doi:10.1097/HC9.0000000000000679)
Supplement: Supplementary file 2 [file hc9-9-e0679-s002.xlsx]

## Sheet: Supplementary Table 3 (Finnish)
set	definition	sensitivity	specificity	PPV	NPV
SCORE0	CLivD category 1	1	0.379373	0.00681346	0.974341
SCORE1	CLivD category 2	0.38086	0.944952	0.0266851	0.944315
SCORE2	CLivD category 3	0.182686	0.985176	0.0427934	0.941106
SCORE3	alcohol use category 1	0.560365	0.830516	0.0140785	0.940688
SCORE4	alcohol use category 2	0.470613	0.877339	0.0161424	0.941336
SCORE5	alcohol use category 3	0.248744	0.961312	0.0261837	0.939982
SCORE6	alcohol use category 4	0.213664	0.968363	0.0272003	0.939901
SCORE7	BMI >= 25	0.626423	0.331465	0.00404026	0.943875
SCORE8	BMI >= 30	0.32711	0.763627	0.00591733	0.941038
SCORE9	BMI >= 35	0.0856497	0.93772	0.00582078	0.939003
SCORE10	metabolic factors >= 1	0.984511	0.0899394	0.00466203	0.975515
SCORE11	metabolic factors >= 2	0.786336	0.300009	0.00481244	0.959588
SCORE12	metabolic factors >= 3	0.641912	0.599657	0.00681045	0.949343
SCORE13	diabetes	0.229152	0.921721	0.0116232	0.94481
SCORE14	CLivD category 1, alcohol use category 1	1	0.37874	0.0068071	0.9743
SCORE15	CLivD category 1, alcohol use category 2	1	0.379373	0.00681346	0.974341
SCORE16	CLivD category 1, alcohol use category 3	1	0.379373	0.00681346	0.974341
SCORE17	CLivD category 1, alcohol use category 4	1	0.379373	0.00681346	0.974341
SCORE18	CLivD category 2, alcohol use category 1	0.591343	0.826449	0.0143827	0.942544
SCORE19	CLivD category 2, alcohol use category 2	0.517079	0.870469	0.0165889	0.943383
SCORE20	CLivD category 2, alcohol use category 3	0.396349	0.934466	0.0238161	0.944153
SCORE21	CLivD category 2, alcohol use category 4	0.38086	0.938895	0.0243104	0.944334
SCORE22	CLivD category 3, alcohol use category 1	0.575854	0.830245	0.0144224	0.940995
SCORE23	CLivD category 3, alcohol use category 2	0.486102	0.876887	0.0165805	0.941616
SCORE24	CLivD category 3, alcohol use category 3	0.283824	0.957426	0.0265369	0.941258
SCORE25	CLivD category 3, alcohol use category 4	0.248744	0.963663	0.0269131	0.941186
SCORE26	CLivD category 1, BMI >= 25	1	0.179246	0.00523329	0.969431
SCORE27	CLivD category 1, BMI >= 30	1	0.323601	0.00628132	0.974713
SCORE28	CLivD category 1, BMI >= 35	1	0.365904	0.00667607	0.974632
SCORE29	CLivD category 2, BMI >= 25	0.789518	0.320799	0.00499874	0.949661
SCORE30	CLivD category 2, BMI >= 30	0.571751	0.727651	0.00883383	0.947579
SCORE31	CLivD category 2, BMI >= 35	0.43143	0.888005	0.0156042	0.945733
SCORE32	CLivD category 3, BMI >= 25	0.688379	0.328934	0.00441837	0.946039
SCORE33	CLivD category 3, BMI >= 30	0.420043	0.754949	0.00725735	0.944294
SCORE34	CLivD category 3, BMI >= 35	0.248744	0.924885	0.0134698	0.942489
SCORE35	CLivD category 1, metabolic factors >= 1	1	0.0569466	0.00457353	0.986635
SCORE36	CLivD category 1, metabolic factors >= 2	1	0.169213	0.00517054	0.971379
SCORE37	CLivD category 1, metabolic factors >= 3	1	0.280756	0.00592935	0.973514
SCORE38	CLivD category 2, metabolic factors >= 1	0.984511	0.0884932	0.00465444	0.976663
SCORE39	CLivD category 2, metabolic factors >= 2	0.898861	0.292507	0.00543693	0.962999
SCORE40	CLivD category 2, metabolic factors >= 3	0.809109	0.578957	0.00811422	0.954652
SCORE41	CLivD category 3, metabolic factors >= 1	0.984511	0.089849	0.00466126	0.976248
SCORE42	CLivD category 3, metabolic factors >= 2	0.832803	0.298924	0.00508613	0.96099
SCORE43	CLivD category 3, metabolic factors >= 3	0.70797	0.595589	0.00740905	0.951948
SCORE44	CLivD category 1, diabetes	1	0.37639	0.00678286	0.974324
SCORE45	CLivD category 2, diabetes	0.446919	0.879237	0.0146158	0.950071
SCORE46	CLivD category 3, diabetes	0.314802	0.912592	0.0140654	0.947398
SCORE47	alcohol use category 1, BMI >= 25	0.863781	0.280033	0.0051657	0.949173
SCORE48	alcohol use category 1, BMI >= 30	0.731665	0.635813	0.00857985	0.944644
SCORE49	alcohol use category 1, BMI >= 35	0.626423	0.777908	0.0119855	0.942482
SCORE50	alcohol use category 2, BMI >= 25	0.863781	0.295218	0.00527404	0.949635
SCORE51	alcohol use category 2, BMI >= 30	0.661504	0.672512	0.00859605	0.945241
SCORE52	alcohol use category 2, BMI >= 35	0.536671	0.822652	0.0127529	0.943014
SCORE53	alcohol use category 3, BMI >= 25	0.774029	0.319895	0.00489917	0.94761
SCORE54	alcohol use category 3, BMI >= 30	0.505693	0.734882	0.00810875	0.943621
SCORE55	alcohol use category 3, BMI >= 35	0.314802	0.901293	0.0133194	0.94132
SCORE56	alcohol use category 4, BMI >= 25	0.738948	0.321884	0.00469248	0.946815
SCORE57	alcohol use category 4, BMI >= 30	0.470613	0.739944	0.00769213	0.94351
SCORE58	alcohol use category 4, BMI >= 35	0.279722	0.907801	0.0126438	0.941261
SCORE59	alcohol use category 1, metabolic factors >= 1	0.984511	0.0763807	0.00459621	0.976199
SCORE60	alcohol use category 1, metabolic factors >= 2	0.91435	0.253548	0.00525388	0.961984
SCORE61	alcohol use category 1, metabolic factors >= 3	0.898861	0.502486	0.00769042	0.953015
SCORE62	alcohol use category 2, metabolic factors >= 1	0.984511	0.0812619	0.00461935	0.976757
SCORE63	alcohol use category 2, metabolic factors >= 2	0.91435	0.268643	0.00535746	0.962562
SCORE64	alcohol use category 2, metabolic factors >= 3	0.863781	0.531773	0.00783063	0.953708
SCORE65	alcohol use category 3, metabolic factors >= 1	0.984511	0.0871373	0.00464832	0.975527
SCORE66	alcohol use category 3, metabolic factors >= 2	0.898861	0.290247	0.00542239	0.962037
SCORE67	alcohol use category 3, metabolic factors >= 3	0.79362	0.578595	0.00797682	0.952432
SCORE68	alcohol use category 4, metabolic factors >= 1	0.984511	0.08777	0.00465133	0.975699
SCORE69	alcohol use category 4, metabolic factors >= 2	0.898861	0.292416	0.00543897	0.961796
SCORE70	alcohol use category 4, metabolic factors >= 3	0.774029	0.582573	0.00785348	0.952237
SCORE71	alcohol use category 1, diabetes	0.657401	0.766067	0.0117237	0.948329
SCORE72	alcohol use category 2, diabetes	0.567649	0.810268	0.0123378	0.948518
SCORE73	alcohol use category 3, diabetes	0.415941	0.88692	0.0147323	0.9473
SCORE74	alcohol use category 4, diabetes	0.38086	0.893338	0.0142507	0.947118
SCORE75	BMI >= 25, metabolic factors >= 1	0.984511	0.0775558	0.00460252	0.974333
SCORE76	BMI >= 25, metabolic factors >= 2	0.801825	0.21025	0.00436937	0.956373
SCORE77	BMI >= 25, metabolic factors >= 3	0.743051	0.293049	0.00452302	0.949734
SCORE78	BMI >= 30, metabolic factors >= 1	0.984511	0.0899394	0.00466203	0.975515
SCORE79	BMI >= 30, metabolic factors >= 2	0.786336	0.291964	0.0047594	0.959646
SCORE80	BMI >= 30, metabolic factors >= 3	0.676993	0.530507	0.00615216	0.949345
SCORE81	BMI >= 35, metabolic factors >= 1	0.984511	0.0899394	0.00466203	0.975515
SCORE82	BMI >= 35, metabolic factors >= 2	0.786336	0.298744	0.00480437	0.959423
SCORE83	BMI >= 35, metabolic factors >= 3	0.661504	0.585827	0.00679003	0.949424
SCORE84	BMI >= 25, diabetes	0.657401	0.319172	0.00415941	0.94624
SCORE85	BMI >= 30, diabetes	0.439635	0.721775	0.00668346	0.945933
SCORE86	BMI >= 35, diabetes	0.283824	0.872458	0.00912056	0.945297
SCORE87	metabolic factors >= 1, diabetes	0.984511	0.089849	0.0046616	0.975491
SCORE88	metabolic factors >= 2, diabetes	0.786336	0.297297	0.00479429	0.959677
SCORE89	metabolic factors >= 3, diabetes	0.641912	0.587273	0.00660416	0.950172
SCORE90	CLivD category 1, alcohol use category 1, BMI >= 25	1	0.178975	0.00523168	0.969386
SCORE91	CLivD category 1, alcohol use category 1, BMI >= 30	1	0.322968	0.00627592	0.974665
SCORE92	CLivD category 1, alcohol use category 1, BMI >= 35	1	0.365272	0.00666997	0.974589
SCORE93	CLivD category 1, alcohol use category 2, BMI >= 25	1	0.179246	0.00523329	0.969431
SCORE94	CLivD category 1, alcohol use category 2, BMI >= 30	1	0.323601	0.00628132	0.974713
SCORE95	CLivD category 1, alcohol use category 2, BMI >= 35	1	0.365904	0.00667607	0.974632
SCORE96	CLivD category 1, alcohol use category 3, BMI >= 25	1	0.179246	0.00523329	0.969431
SCORE97	CLivD category 1, alcohol use category 3, BMI >= 30	1	0.323601	0.00628132	0.974713
SCORE98	CLivD category 1, alcohol use category 3, BMI >= 35	1	0.365904	0.00667607	0.974632
SCORE99	CLivD category 1, alcohol use category 4, BMI >= 25	1	0.179246	0.00523329	0.969431
SCORE100	CLivD category 1, alcohol use category 4, BMI >= 30	1	0.323601	0.00628132	0.974713
SCORE101	CLivD category 1, alcohol use category 4, BMI >= 35	1	0.365904	0.00667607	0.974632
SCORE102	CLivD category 2, alcohol use category 1, BMI >= 25	0.87927	0.279761	0.00525551	0.949587
SCORE103	CLivD category 2, alcohol use category 1, BMI >= 30	0.747153	0.633915	0.00869145	0.94628
SCORE104	CLivD category 2, alcohol use category 1, BMI >= 35	0.641912	0.774202	0.0120125	0.944177
SCORE105	CLivD category 2, alcohol use category 2, BMI >= 25	0.87927	0.294586	0.00536196	0.950466
SCORE106	CLivD category 2, alcohol use category 2, BMI >= 30	0.692482	0.669348	0.00887828	0.9472
SCORE107	CLivD category 2, alcohol use category 2, BMI >= 35	0.567649	0.816596	0.0129422	0.944959
SCORE108	CLivD category 2, alcohol use category 3, BMI >= 25	0.805006	0.31646	0.00506565	0.949413
SCORE109	CLivD category 2, alcohol use category 3, BMI >= 30	0.58724	0.719516	0.00882224	0.947464
SCORE110	CLivD category 2, alcohol use category 3, BMI >= 35	0.446919	0.877791	0.0149274	0.945499
SCORE111	CLivD category 2, alcohol use category 4, BMI >= 25	0.789518	0.318087	0.00497972	0.949456
SCORE112	CLivD category 2, alcohol use category 4, BMI >= 30	0.571751	0.72286	0.00868616	0.947605
SCORE113	CLivD category 2, alcohol use category 4, BMI >= 35	0.43143	0.882039	0.0148752	0.945675
SCORE114	CLivD category 3, alcohol use category 1, BMI >= 25	0.87927	0.280033	0.00525784	0.949403
SCORE115	CLivD category 3, alcohol use category 1, BMI >= 30	0.747153	0.635723	0.00875427	0.944964
SCORE116	CLivD category 3, alcohol use category 1, BMI >= 35	0.641912	0.777728	0.0122572	0.942818
SCORE117	CLivD category 3, alcohol use category 2, BMI >= 25	0.87927	0.295218	0.0053681	0.949853
SCORE118	CLivD category 3, alcohol use category 2, BMI >= 30	0.676993	0.672241	0.00878484	0.945531
SCORE119	CLivD category 3, alcohol use category 2, BMI >= 35	0.55216	0.822291	0.0130761	0.94332
SCORE120	CLivD category 3, alcohol use category 3, BMI >= 25	0.789518	0.319714	0.00499499	0.947984
SCORE121	CLivD category 3, alcohol use category 3, BMI >= 30	0.521182	0.732622	0.00826444	0.944633
SCORE122	CLivD category 3, alcohol use category 3, BMI >= 35	0.349883	0.898039	0.014187	0.942588
SCORE123	CLivD category 3, alcohol use category 4, BMI >= 25	0.754437	0.321703	0.00478823	0.947385
SCORE124	CLivD category 3, alcohol use category 4, BMI >= 30	0.486102	0.737503	0.00784857	0.944588
SCORE125	CLivD category 3, alcohol use category 4, BMI >= 35	0.314802	0.904004	0.0135204	0.942557
SCORE126	CLivD category 1, alcohol use category 1, metabolic factors >= 1	1	0.0566754	0.0045723	0.986572
SCORE127	CLivD category 1, alcohol use category 1, metabolic factors >= 2	1	0.16858	0.00516688	0.971274
SCORE128	CLivD category 1, alcohol use category 1, metabolic factors >= 3	1	0.280123	0.00592453	0.973456
SCORE129	CLivD category 1, alcohol use category 2, metabolic factors >= 1	1	0.0569466	0.00457353	0.986635
SCORE130	CLivD category 1, alcohol use category 2, metabolic factors >= 2	1	0.169213	0.00517054	0.971379
SCORE131	CLivD category 1, alcohol use category 2, metabolic factors >= 3	1	0.280756	0.00592935	0.973514
SCORE132	CLivD category 1, alcohol use category 3, metabolic factors >= 1	1	0.0569466	0.00457353	0.986635
SCORE133	CLivD category 1, alcohol use category 3, metabolic factors >= 2	1	0.169213	0.00517054	0.971379
SCORE134	CLivD category 1, alcohol use category 3, metabolic factors >= 3	1	0.280756	0.00592935	0.973514
SCORE135	CLivD category 1, alcohol use category 4, metabolic factors >= 1	1	0.0569466	0.00457353	0.986635
SCORE136	CLivD category 1, alcohol use category 4, metabolic factors >= 2	1	0.169213	0.00517054	0.971379
SCORE137	CLivD category 1, alcohol use category 4, metabolic factors >= 3	1	0.280756	0.00592935	0.973514
SCORE138	CLivD category 2, alcohol use category 1, metabolic factors >= 1	0.984511	0.0763807	0.00459621	0.976199
SCORE139	CLivD category 2, alcohol use category 1, metabolic factors >= 2	0.91435	0.253548	0.00525388	0.961984
SCORE140	CLivD category 2, alcohol use category 1, metabolic factors >= 3	0.898861	0.502034	0.00767991	0.953492
SCORE141	CLivD category 2, alcohol use category 2, metabolic factors >= 1	0.984511	0.0812619	0.00461935	0.976757
SCORE142	CLivD category 2, alcohol use category 2, metabolic factors >= 2	0.91435	0.268462	0.00535623	0.962538
SCORE143	CLivD category 2, alcohol use category 2, metabolic factors >= 3	0.87927	0.530688	0.007946	0.954508
SCORE144	CLivD category 2, alcohol use category 3, metabolic factors >= 1	0.984511	0.0871373	0.00464798	0.976308
SCORE145	CLivD category 2, alcohol use category 3, metabolic factors >= 2	0.898861	0.288439	0.00540758	0.962726
SCORE146	CLivD category 2, alcohol use category 3, metabolic factors >= 3	0.809109	0.571635	0.00798312	0.95447
SCORE147	CLivD category 2, alcohol use category 4, metabolic factors >= 1	0.984511	0.08777	0.00465099	0.976475
SCORE148	CLivD category 2, alcohol use category 4, metabolic factors >= 2	0.898861	0.290156	0.00541972	0.962938
SCORE149	CLivD category 2, alcohol use category 4, metabolic factors >= 3	0.809109	0.574618	0.00803437	0.954695
SCORE150	CLivD category 3, alcohol use category 1, metabolic factors >= 1	0.984511	0.0763807	0.00459621	0.976199
SCORE151	CLivD category 3, alcohol use category 1, metabolic factors >= 2	0.91435	0.253548	0.00525388	0.961984
SCORE152	CLivD category 3, alcohol use category 1, metabolic factors >= 3	0.898861	0.502486	0.00769042	0.953015
SCORE153	CLivD category 3, alcohol use category 2, metabolic factors >= 1	0.984511	0.0812619	0.00461935	0.976757
SCORE154	CLivD category 3, alcohol use category 2, metabolic factors >= 2	0.91435	0.268643	0.00535746	0.962562
SCORE155	CLivD category 3, alcohol use category 2, metabolic factors >= 3	0.863781	0.531682	0.00782924	0.953701
SCORE156	CLivD category 3, alcohol use category 3, metabolic factors >= 1	0.984511	0.0871373	0.00464832	0.975527
SCORE157	CLivD category 3, alcohol use category 3, metabolic factors >= 2	0.898861	0.290156	0.00542175	0.962026
SCORE158	CLivD category 3, alcohol use category 3, metabolic factors >= 3	0.79362	0.578053	0.00796369	0.952726
SCORE159	CLivD category 3, alcohol use category 4, metabolic factors >= 1	0.984511	0.08777	0.00465133	0.975699
SCORE160	CLivD category 3, alcohol use category 4, metabolic factors >= 2	0.898861	0.292235	0.00543768	0.961773
SCORE161	CLivD category 3, alcohol use category 4, metabolic factors >= 3	0.774029	0.58194	0.00783765	0.952633
SCORE162	CLivD category 1, alcohol use category 1, diabetes	1	0.375757	0.00677656	0.974281
SCORE163	CLivD category 1, alcohol use category 2, diabetes	1	0.37639	0.00678286	0.974324
SCORE164	CLivD category 1, alcohol use category 3, diabetes	1	0.37639	0.00678286	0.974324
SCORE165	CLivD category 1, alcohol use category 4, diabetes	1	0.37639	0.00678286	0.974324
SCORE166	CLivD category 2, alcohol use category 1, diabetes	0.657401	0.76435	0.0116169	0.948998
SCORE167	CLivD category 2, alcohol use category 2, diabetes	0.583138	0.806743	0.0124036	0.949543
SCORE168	CLivD category 2, alcohol use category 3, diabetes	0.462408	0.869023	0.0140598	0.949978
SCORE169	CLivD category 2, alcohol use category 4, diabetes	0.446919	0.873362	0.0139956	0.95014
SCORE170	CLivD category 3, alcohol use category 1, diabetes	0.657401	0.766067	0.0117237	0.948329
SCORE171	CLivD category 3, alcohol use category 2, diabetes	0.567649	0.810178	0.0123325	0.948512
SCORE172	CLivD category 3, alcohol use category 3, diabetes	0.415941	0.885474	0.0145075	0.947798
SCORE173	CLivD category 3, alcohol use category 4, diabetes	0.38086	0.89144	0.013963	0.947659
SCORE174	CLivD category 1, BMI >= 25, metabolic factors >= 1	1	0.0502576	0.00454309	0.986264
SCORE175	CLivD category 1, BMI >= 25, metabolic factors >= 2	1	0.12691	0.00493179	0.968776
SCORE176	CLivD category 1, BMI >= 25, metabolic factors >= 3	1	0.165507	0.00515154	0.968404
SCORE177	CLivD category 1, BMI >= 30, metabolic factors >= 1	1	0.0569466	0.00457353	0.986635
SCORE178	CLivD category 1, BMI >= 30, metabolic factors >= 2	1	0.165687	0.00514896	0.972008
SCORE179	CLivD category 1, BMI >= 30, metabolic factors >= 3	1	0.259243	0.00576557	0.973533
SCORE180	CLivD category 1, BMI >= 35, metabolic factors >= 1	1	0.0569466	0.00457353	0.986635
SCORE181	CLivD category 1, BMI >= 35, metabolic factors >= 2	1	0.168761	0.00516792	0.971304
SCORE182	CLivD category 1, BMI >= 35, metabolic factors >= 3	1	0.27705	0.00590071	0.973414
SCORE183	CLivD category 2, BMI >= 25, metabolic factors >= 1	0.984511	0.0766519	0.00459764	0.97581
SCORE184	CLivD category 2, BMI >= 25, metabolic factors >= 2	0.91435	0.20564	0.0049487	0.960711
SCORE185	CLivD category 2, BMI >= 25, metabolic factors >= 3	0.875167	0.284823	0.00525628	0.954731
SCORE186	CLivD category 2, BMI >= 30, metabolic factors >= 1	0.984511	0.0884932	0.00465444	0.976663
SCORE187	CLivD category 2, BMI >= 30, metabolic factors >= 2	0.898861	0.284733	0.00537958	0.96319
SCORE188	CLivD category 2, BMI >= 30, metabolic factors >= 3	0.824598	0.5127	0.00718625	0.954561
SCORE189	CLivD category 2, BMI >= 35, metabolic factors >= 1	0.984511	0.0884932	0.00465444	0.976663
SCORE190	CLivD category 2, BMI >= 35, metabolic factors >= 2	0.898861	0.291241	0.00542792	0.962844
SCORE191	CLivD category 2, BMI >= 35, metabolic factors >= 3	0.809109	0.566031	0.00788382	0.954499
SCORE192	CLivD category 3, BMI >= 25, metabolic factors >= 1	0.984511	0.0774654	0.00460177	0.97518
SCORE193	CLivD category 3, BMI >= 25, metabolic factors >= 2	0.848292	0.209437	0.00461541	0.9584
SCORE194	CLivD category 3, BMI >= 25, metabolic factors >= 3	0.789518	0.29106	0.00478879	0.951626
SCORE195	CLivD category 3, BMI >= 30, metabolic factors >= 1	0.984511	0.089849	0.00466126	0.976248
SCORE196	CLivD category 3, BMI >= 30, metabolic factors >= 2	0.832803	0.29097	0.00503078	0.961099
SCORE197	CLivD category 3, BMI >= 30, metabolic factors >= 3	0.723459	0.526891	0.00650768	0.951743
SCORE198	CLivD category 3, BMI >= 35, metabolic factors >= 1	0.984511	0.089849	0.00466126	0.976248
SCORE199	CLivD category 3, BMI >= 35, metabolic factors >= 2	0.832803	0.297659	0.00507762	0.960831
SCORE200	CLivD category 3, BMI >= 35, metabolic factors >= 3	0.70797	0.58194	0.00717694	0.951824
SCORE201	CLivD category 1, BMI >= 25, diabetes	1	0.177348	0.00522163	0.969493
SCORE202	CLivD category 1, BMI >= 30, diabetes	1	0.32107	0.00625915	0.97473
SCORE203	CLivD category 1, BMI >= 35, diabetes	1	0.363193	0.00664929	0.974634
SCORE204	CLivD category 2, BMI >= 25, diabetes	0.789518	0.309681	0.00491504	0.951708
SCORE205	CLivD category 2, BMI >= 30, diabetes	0.58724	0.691675	0.00798641	0.951055
SCORE206	CLivD category 2, BMI >= 35, diabetes	0.481999	0.833137	0.0117104	0.950397
SCORE207	CLivD category 3, BMI >= 25, diabetes	0.703868	0.317093	0.00443587	0.948184
SCORE208	CLivD category 3, BMI >= 30, diabetes	0.486102	0.716081	0.00720249	0.948282
SCORE209	CLivD category 3, BMI >= 35, diabetes	0.349883	0.864413	0.0104553	0.947692
SCORE210	CLivD category 1, metabolic factors >= 1, diabetes	1	0.0569466	0.00457353	0.986635
SCORE211	CLivD category 1, metabolic factors >= 2, diabetes	1	0.16849	0.00516635	0.971259
SCORE212	CLivD category 1, metabolic factors >= 3, diabetes	1	0.279038	0.00591629	0.973355
SCORE213	CLivD category 2, metabolic factors >= 1, diabetes	0.984511	0.0884028	0.00465401	0.97664
SCORE214	CLivD category 2, metabolic factors >= 2, diabetes	0.898861	0.290066	0.00541858	0.963156
SCORE215	CLivD category 2, metabolic factors >= 3, diabetes	0.809109	0.567658	0.00790199	0.955489
SCORE216	CLivD category 3, metabolic factors >= 1, diabetes	0.984511	0.0897587	0.00466082	0.976225
SCORE217	CLivD category 3, metabolic factors >= 2, diabetes	0.832803	0.296213	0.00506698	0.961092
SCORE218	CLivD category 3, metabolic factors >= 3, diabetes	0.70797	0.583657	0.00719588	0.952766
SCORE219	alcohol use category 1, BMI >= 25, metabolic factors >= 1	0.984511	0.0658953	0.00454698	0.975602
SCORE220	alcohol use category 1, BMI >= 25, metabolic factors >= 2	0.929839	0.178252	0.00486952	0.960854
SCORE221	alcohol use category 1, BMI >= 25, metabolic factors >= 3	0.929839	0.24722	0.00531185	0.95497
SCORE222	alcohol use category 1, BMI >= 30, metabolic factors >= 1	0.984511	0.0763807	0.00459621	0.976199
SCORE223	alcohol use category 1, BMI >= 30, metabolic factors >= 2	0.91435	0.246769	0.00520759	0.962319
SCORE224	alcohol use category 1, BMI >= 30, metabolic factors >= 3	0.898861	0.444274	0.00690886	0.952854
SCORE225	alcohol use category 1, BMI >= 35, metabolic factors >= 1	0.984511	0.0763807	0.00459621	0.976199
SCORE226	alcohol use category 1, BMI >= 35, metabolic factors >= 2	0.91435	0.252463	0.00524679	0.961827
SCORE227	alcohol use category 1, BMI >= 35, metabolic factors >= 3	0.898861	0.490644	0.00751933	0.952728
SCORE228	alcohol use category 2, BMI >= 25, metabolic factors >= 1	0.984511	0.0702341	0.00456714	0.976105
SCORE229	alcohol use category 2, BMI >= 25, metabolic factors >= 2	0.929839	0.188828	0.00493112	0.960864
SCORE230	alcohol use category 2, BMI >= 25, metabolic factors >= 3	0.929839	0.26105	0.00540842	0.955185
SCORE231	alcohol use category 2, BMI >= 30, metabolic factors >= 1	0.984511	0.0812619	0.00461935	0.976757
SCORE232	alcohol use category 2, BMI >= 30, metabolic factors >= 2	0.91435	0.261683	0.00530813	0.962869
SCORE233	alcohol use category 2, BMI >= 30, metabolic factors >= 3	0.863781	0.470216	0.00694996	0.953604
SCORE234	alcohol use category 2, BMI >= 35, metabolic factors >= 1	0.984511	0.0812619	0.00461935	0.976757
SCORE235	alcohol use category 2, BMI >= 35, metabolic factors >= 2	0.91435	0.267559	0.00535009	0.962416
SCORE236	alcohol use category 2, BMI >= 35, metabolic factors >= 3	0.863781	0.519299	0.00763701	0.953399
SCORE237	alcohol use category 3, BMI >= 25, metabolic factors >= 1	0.984511	0.0753864	0.00459209	0.974513
SCORE238	alcohol use category 3, BMI >= 25, metabolic factors >= 2	0.91435	0.203652	0.00493759	0.960019
SCORE239	alcohol use category 3, BMI >= 25, metabolic factors >= 3	0.875167	0.282925	0.0052454	0.953461
SCORE240	alcohol use category 3, BMI >= 30, metabolic factors >= 1	0.984511	0.0871373	0.00464832	0.975527
SCORE241	alcohol use category 3, BMI >= 30, metabolic factors >= 2	0.898861	0.282654	0.0053666	0.962226
SCORE242	alcohol use category 3, BMI >= 30, metabolic factors >= 3	0.809109	0.511796	0.00705567	0.952293
SCORE243	alcohol use category 3, BMI >= 35, metabolic factors >= 1	0.984511	0.0871373	0.00464832	0.975527
SCORE244	alcohol use category 3, BMI >= 35, metabolic factors >= 2	0.898861	0.288981	0.00541343	0.961877
SCORE245	alcohol use category 3, BMI >= 35, metabolic factors >= 3	0.79362	0.565037	0.00773946	0.952178
SCORE246	alcohol use category 4, BMI >= 25, metabolic factors >= 1	0.984511	0.0760192	0.00459503	0.97472
SCORE247	alcohol use category 4, BMI >= 25, metabolic factors >= 2	0.91435	0.205098	0.0049469	0.959563
SCORE248	alcohol use category 4, BMI >= 25, metabolic factors >= 3	0.855576	0.284643	0.00514161	0.952696
SCORE249	alcohol use category 4, BMI >= 30, metabolic factors >= 1	0.984511	0.08777	0.00465133	0.975699
SCORE250	alcohol use category 4, BMI >= 30, metabolic factors >= 2	0.898861	0.284643	0.00538158	0.961954
SCORE251	alcohol use category 4, BMI >= 30, metabolic factors >= 3	0.789518	0.515231	0.00693408	0.952026
SCORE252	alcohol use category 4, BMI >= 35, metabolic factors >= 1	0.984511	0.08777	0.00465133	0.975699
SCORE253	alcohol use category 4, BMI >= 35, metabolic factors >= 2	0.898861	0.291151	0.00542995	0.961636
SCORE254	alcohol use category 4, BMI >= 35, metabolic factors >= 3	0.774029	0.569014	0.00761765	0.951981
SCORE255	alcohol use category 1, BMI >= 25, diabetes	0.87927	0.27027	0.00518453	0.9515
SCORE256	alcohol use category 1, BMI >= 30, diabetes	0.762642	0.601645	0.00812975	0.949404
SCORE257	alcohol use category 1, BMI >= 35, diabetes	0.692482	0.724306	0.0105406	0.948774
SCORE258	alcohol use category 2, BMI >= 25, diabetes	0.87927	0.284733	0.00528623	0.951967
SCORE259	alcohol use category 2, BMI >= 30, diabetes	0.692482	0.636627	0.00806393	0.949738
SCORE260	alcohol use category 2, BMI >= 35, diabetes	0.602729	0.7667	0.0107556	0.948917
SCORE261	alcohol use category 3, BMI >= 25, diabetes	0.805006	0.308235	0.00500437	0.950333
SCORE262	alcohol use category 3, BMI >= 30, diabetes	0.58724	0.695381	0.00812839	0.948423
SCORE263	alcohol use category 3, BMI >= 35, diabetes	0.451021	0.839284	0.0115071	0.947609
SCORE264	alcohol use category 4, BMI >= 25, diabetes	0.769926	0.310223	0.00480171	0.949486
SCORE265	alcohol use category 4, BMI >= 30, diabetes	0.55216	0.699991	0.00775933	0.948238
SCORE266	alcohol use category 4, BMI >= 35, diabetes	0.415941	0.84525	0.0110035	0.947463
SCORE267	alcohol use category 1, metabolic factors >= 1, diabetes	0.984511	0.0762903	0.00459579	0.976171
SCORE268	alcohol use category 1, metabolic factors >= 2, diabetes	0.91435	0.251378	0.00523972	0.961668
SCORE269	alcohol use category 1, metabolic factors >= 3, diabetes	0.898861	0.492904	0.00754261	0.953962
SCORE270	alcohol use category 2, metabolic factors >= 1, diabetes	0.984511	0.0811715	0.00461893	0.976731
SCORE271	alcohol use category 2, metabolic factors >= 2, diabetes	0.91435	0.266474	0.00534225	0.962517
SCORE272	alcohol use category 2, metabolic factors >= 3, diabetes	0.863781	0.521468	0.00765963	0.954681
SCORE273	alcohol use category 3, metabolic factors >= 1, diabetes	0.984511	0.0870469	0.00464789	0.975502
SCORE274	alcohol use category 3, metabolic factors >= 2, diabetes	0.898861	0.287716	0.0054035	0.962176
SCORE275	alcohol use category 3, metabolic factors >= 3, diabetes	0.79362	0.566844	0.00775794	0.953414
SCORE276	alcohol use category 4, metabolic factors >= 1, diabetes	0.984511	0.0876797	0.0046509	0.975675
SCORE277	alcohol use category 4, metabolic factors >= 2, diabetes	0.898861	0.289885	0.00541996	0.961931
SCORE278	alcohol use category 4, metabolic factors >= 3, diabetes	0.774029	0.570731	0.00763453	0.953201
SCORE279	BMI >= 25, metabolic factors >= 1, diabetes	0.984511	0.0774654	0.0046021	0.974304
SCORE280	BMI >= 25, metabolic factors >= 2, diabetes	0.801825	0.207991	0.004357	0.956548
SCORE281	BMI >= 25, metabolic factors >= 3, diabetes	0.743051	0.284914	0.00447102	0.950527
SCORE282	BMI >= 30, metabolic factors >= 1, diabetes	0.984511	0.089849	0.0046616	0.975491
SCORE283	BMI >= 30, metabolic factors >= 2, diabetes	0.786336	0.289343	0.0047422	0.95975
SCORE284	BMI >= 30, metabolic factors >= 3, diabetes	0.676993	0.519208	0.00600434	0.950383
SCORE285	BMI >= 35, metabolic factors >= 1, diabetes	0.984511	0.089849	0.0046616	0.975491
SCORE286	BMI >= 35, metabolic factors >= 2, diabetes	0.786336	0.296032	0.00478628	0.959511
SCORE287	BMI >= 35, metabolic factors >= 3, diabetes	0.661504	0.573624	0.00659342	0.950289
SCORE288	CLivD category 1, alcohol use category 1, BMI >= 25, metabolic factors >= 1	1	0.0500768	0.00454228	0.986215
SCORE289	CLivD category 1, alcohol use category 1, BMI >= 25, metabolic factors >= 2	1	0.126638	0.00493036	0.968711
SCORE290	CLivD category 1, alcohol use category 1, BMI >= 25, metabolic factors >= 3	1	0.165235	0.00514998	0.968354
SCORE291	CLivD category 1, alcohol use category 1, BMI >= 30, metabolic factors >= 1	1	0.0566754	0.0045723	0.986572
SCORE292	CLivD category 1, alcohol use category 1, BMI >= 30, metabolic factors >= 2	1	0.165055	0.00514533	0.971904
SCORE293	CLivD category 1, alcohol use category 1, BMI >= 30, metabolic factors >= 3	1	0.25861	0.00576102	0.97347
SCORE294	CLivD category 1, alcohol use category 1, BMI >= 35, metabolic factors >= 1	1	0.0566754	0.0045723	0.986572
SCORE295	CLivD category 1, alcohol use category 1, BMI >= 35, metabolic factors >= 2	1	0.168128	0.00516426	0.971199
SCORE296	CLivD category 1, alcohol use category 1, BMI >= 35, metabolic factors >= 3	1	0.276417	0.00589593	0.973354
SCORE297	CLivD category 1, alcohol use category 2, BMI >= 25, metabolic factors >= 1	1	0.0502576	0.00454309	0.986264
SCORE298	CLivD category 1, alcohol use category 2, BMI >= 25, metabolic factors >= 2	1	0.12691	0.00493179	0.968776
SCORE299	CLivD category 1, alcohol use category 2, BMI >= 25, metabolic factors >= 3	1	0.165507	0.00515154	0.968404
SCORE300	CLivD category 1, alcohol use category 2, BMI >= 30, metabolic factors >= 1	1	0.0569466	0.00457353	0.986635
SCORE301	CLivD category 1, alcohol use category 2, BMI >= 30, metabolic factors >= 2	1	0.165687	0.00514896	0.972008
SCORE302	CLivD category 1, alcohol use category 2, BMI >= 30, metabolic factors >= 3	1	0.259243	0.00576557	0.973533
SCORE303	CLivD category 1, alcohol use category 2, BMI >= 35, metabolic factors >= 1	1	0.0569466	0.00457353	0.986635
SCORE304	CLivD category 1, alcohol use category 2, BMI >= 35, metabolic factors >= 2	1	0.168761	0.00516792	0.971304
SCORE305	CLivD category 1, alcohol use category 2, BMI >= 35, metabolic factors >= 3	1	0.27705	0.00590071	0.973414
SCORE306	CLivD category 1, alcohol use category 3, BMI >= 25, metabolic factors >= 1	1	0.0502576	0.00454309	0.986264
SCORE307	CLivD category 1, alcohol use category 3, BMI >= 25, metabolic factors >= 2	1	0.12691	0.00493179	0.968776
SCORE308	CLivD category 1, alcohol use category 3, BMI >= 25, metabolic factors >= 3	1	0.165507	0.00515154	0.968404
SCORE309	CLivD category 1, alcohol use category 3, BMI >= 30, metabolic factors >= 1	1	0.0569466	0.00457353	0.986635
SCORE310	CLivD category 1, alcohol use category 3, BMI >= 30, metabolic factors >= 2	1	0.165687	0.00514896	0.972008
SCORE311	CLivD category 1, alcohol use category 3, BMI >= 30, metabolic factors >= 3	1	0.259243	0.00576557	0.973533
SCORE312	CLivD category 1, alcohol use category 3, BMI >= 35, metabolic factors >= 1	1	0.0569466	0.00457353	0.986635
SCORE313	CLivD category 1, alcohol use category 3, BMI >= 35, metabolic factors >= 2	1	0.168761	0.00516792	0.971304
SCORE314	CLivD category 1, alcohol use category 3, BMI >= 35, metabolic factors >= 3	1	0.27705	0.00590071	0.973414
SCORE315	CLivD category 1, alcohol use category 4, BMI >= 25, metabolic factors >= 1	1	0.0502576	0.00454309	0.986264
SCORE316	CLivD category 1, alcohol use category 4, BMI >= 25, metabolic factors >= 2	1	0.12691	0.00493179	0.968776
SCORE317	CLivD category 1, alcohol use category 4, BMI >= 25, metabolic factors >= 3	1	0.165507	0.00515154	0.968404
SCORE318	CLivD category 1, alcohol use category 4, BMI >= 30, metabolic factors >= 1	1	0.0569466	0.00457353	0.986635
SCORE319	CLivD category 1, alcohol use category 4, BMI >= 30, metabolic factors >= 2	1	0.165687	0.00514896	0.972008
SCORE320	CLivD category 1, alcohol use category 4, BMI >= 30, metabolic factors >= 3	1	0.259243	0.00576557	0.973533
SCORE321	CLivD category 1, alcohol use category 4, BMI >= 35, metabolic factors >= 1	1	0.0569466	0.00457353	0.986635
SCORE322	CLivD category 1, alcohol use category 4, BMI >= 35, metabolic factors >= 2	1	0.168761	0.00516792	0.971304
SCORE323	CLivD category 1, alcohol use category 4, BMI >= 35, metabolic factors >= 3	1	0.27705	0.00590071	0.973414
SCORE324	CLivD category 2, alcohol use category 1, BMI >= 25, metabolic factors >= 1	0.984511	0.0658953	0.00454698	0.975602
SCORE325	CLivD category 2, alcohol use category 1, BMI >= 25, metabolic factors >= 2	0.929839	0.178252	0.00486952	0.960854
SCORE326	CLivD category 2, alcohol use category 1, BMI >= 25, metabolic factors >= 3	0.929839	0.24722	0.00531185	0.95497
SCORE327	CLivD category 2, alcohol use category 1, BMI >= 30, metabolic factors >= 1	0.984511	0.0763807	0.00459621	0.976199
SCORE328	CLivD category 2, alcohol use category 1, BMI >= 30, metabolic factors >= 2	0.91435	0.246769	0.00520759	0.962319
SCORE329	CLivD category 2, alcohol use category 1, BMI >= 30, metabolic factors >= 3	0.898861	0.444093	0.0069035	0.953421
SCORE330	CLivD category 2, alcohol use category 1, BMI >= 35, metabolic factors >= 1	0.984511	0.0763807	0.00459621	0.976199
SCORE331	CLivD category 2, alcohol use category 1, BMI >= 35, metabolic factors >= 2	0.91435	0.252463	0.00524679	0.961827
SCORE332	CLivD category 2, alcohol use category 1, BMI >= 35, metabolic factors >= 3	0.898861	0.490283	0.00751051	0.953224
SCORE333	CLivD category 2, alcohol use category 2, BMI >= 25, metabolic factors >= 1	0.984511	0.0702341	0.00456714	0.976105
SCORE334	CLivD category 2, alcohol use category 2, BMI >= 25, metabolic factors >= 2	0.929839	0.188647	0.00493009	0.960828
SCORE335	CLivD category 2, alcohol use category 2, BMI >= 25, metabolic factors >= 3	0.929839	0.260779	0.00540596	0.955456
SCORE336	CLivD category 2, alcohol use category 2, BMI >= 30, metabolic factors >= 1	0.984511	0.0812619	0.00461935	0.976757
SCORE337	CLivD category 2, alcohol use category 2, BMI >= 30, metabolic factors >= 2	0.91435	0.261502	0.00530692	0.962844
SCORE338	CLivD category 2, alcohol use category 2, BMI >= 30, metabolic factors >= 3	0.87927	0.469493	0.00706016	0.954404
SCORE339	CLivD category 2, alcohol use category 2, BMI >= 35, metabolic factors >= 1	0.984511	0.0812619	0.00461935	0.976757
SCORE340	CLivD category 2, alcohol use category 2, BMI >= 35, metabolic factors >= 2	0.91435	0.267378	0.00534886	0.962391
SCORE341	CLivD category 2, alcohol use category 2, BMI >= 35, metabolic factors >= 3	0.87927	0.518395	0.00775281	0.954232
SCORE342	CLivD category 2, alcohol use category 3, BMI >= 25, metabolic factors >= 1	0.984511	0.0753864	0.00459176	0.975414
SCORE343	CLivD category 2, alcohol use category 3, BMI >= 25, metabolic factors >= 2	0.91435	0.202658	0.00493144	0.960156
SCORE344	CLivD category 2, alcohol use category 3, BMI >= 25, metabolic factors >= 3	0.875167	0.280846	0.00522872	0.954351
SCORE345	CLivD category 2, alcohol use category 3, BMI >= 30, metabolic factors >= 1	0.984511	0.0871373	0.00464798	0.976308
SCORE346	CLivD category 2, alcohol use category 3, BMI >= 30, metabolic factors >= 2	0.898861	0.281027	0.00535335	0.962958
SCORE347	CLivD category 2, alcohol use category 3, BMI >= 30, metabolic factors >= 3	0.824598	0.506373	0.00709949	0.954276
SCORE348	CLivD category 2, alcohol use category 3, BMI >= 35, metabolic factors >= 1	0.984511	0.0871373	0.00464798	0.976308
SCORE349	CLivD category 2, alcohol use category 3, BMI >= 35, metabolic factors >= 2	0.898861	0.287173	0.00539868	0.962568
SCORE350	CLivD category 2, alcohol use category 3, BMI >= 35, metabolic factors >= 3	0.809109	0.558709	0.00776146	0.954163
SCORE351	CLivD category 2, alcohol use category 4, BMI >= 25, metabolic factors >= 1	0.984511	0.0760192	0.0045947	0.975614
SCORE352	CLivD category 2, alcohol use category 4, BMI >= 25, metabolic factors >= 2	0.91435	0.203923	0.00493875	0.960393
SCORE353	CLivD category 2, alcohol use category 4, BMI >= 25, metabolic factors >= 3	0.875167	0.282292	0.00523853	0.954575
SCORE354	CLivD category 2, alcohol use category 4, BMI >= 30, metabolic factors >= 1	0.984511	0.08777	0.00465099	0.976475
SCORE355	CLivD category 2, alcohol use category 4, BMI >= 30, metabolic factors >= 2	0.898861	0.282654	0.00536462	0.963163
SCORE356	CLivD category 2, alcohol use category 4, BMI >= 30, metabolic factors >= 3	0.824598	0.508904	0.00713318	0.954493
SCORE357	CLivD category 2, alcohol use category 4, BMI >= 35, metabolic factors >= 1	0.984511	0.08777	0.00465099	0.976475
SCORE358	CLivD category 2, alcohol use category 4, BMI >= 35, metabolic factors >= 2	0.898861	0.288891	0.00541077	0.962782
SCORE359	CLivD category 2, alcohol use category 4, BMI >= 35, metabolic factors >= 3	0.809109	0.561692	0.0078099	0.954396
SCORE360	CLivD category 3, alcohol use category 1, BMI >= 25, metabolic factors >= 1	0.984511	0.0658953	0.00454698	0.975602
SCORE361	CLivD category 3, alcohol use category 1, BMI >= 25, metabolic factors >= 2	0.929839	0.178252	0.00486952	0.960854
SCORE362	CLivD category 3, alcohol use category 1, BMI >= 25, metabolic factors >= 3	0.929839	0.24722	0.00531185	0.95497
SCORE363	CLivD category 3, alcohol use category 1, BMI >= 30, metabolic factors >= 1	0.984511	0.0763807	0.00459621	0.976199
SCORE364	CLivD category 3, alcohol use category 1, BMI >= 30, metabolic factors >= 2	0.91435	0.246769	0.00520759	0.962319
SCORE365	CLivD category 3, alcohol use category 1, BMI >= 30, metabolic factors >= 3	0.898861	0.444274	0.00690886	0.952854
SCORE366	CLivD category 3, alcohol use category 1, BMI >= 35, metabolic factors >= 1	0.984511	0.0763807	0.00459621	0.976199
SCORE367	CLivD category 3, alcohol use category 1, BMI >= 35, metabolic factors >= 2	0.91435	0.252463	0.00524679	0.961827
SCORE368	CLivD category 3, alcohol use category 1, BMI >= 35, metabolic factors >= 3	0.898861	0.490644	0.00751933	0.952728
SCORE369	CLivD category 3, alcohol use category 2, BMI >= 25, metabolic factors >= 1	0.984511	0.0702341	0.00456714	0.976105
SCORE370	CLivD category 3, alcohol use category 2, BMI >= 25, metabolic factors >= 2	0.929839	0.188828	0.00493112	0.960864
SCORE371	CLivD category 3, alcohol use category 2, BMI >= 25, metabolic factors >= 3	0.929839	0.26105	0.00540842	0.955185
SCORE372	CLivD category 3, alcohol use category 2, BMI >= 30, metabolic factors >= 1	0.984511	0.0812619	0.00461935	0.976757
SCORE373	CLivD category 3, alcohol use category 2, BMI >= 30, metabolic factors >= 2	0.91435	0.261683	0.00530813	0.962869
SCORE374	CLivD category 3, alcohol use category 2, BMI >= 30, metabolic factors >= 3	0.863781	0.470126	0.00694886	0.953596
SCORE375	CLivD category 3, alcohol use category 2, BMI >= 35, metabolic factors >= 1	0.984511	0.0812619	0.00461935	0.976757
SCORE376	CLivD category 3, alcohol use category 2, BMI >= 35, metabolic factors >= 2	0.91435	0.267559	0.00535009	0.962416
SCORE377	CLivD category 3, alcohol use category 2, BMI >= 35, metabolic factors >= 3	0.863781	0.519208	0.00763569	0.953391
SCORE378	CLivD category 3, alcohol use category 3, BMI >= 25, metabolic factors >= 1	0.984511	0.0753864	0.00459209	0.974513
SCORE379	CLivD category 3, alcohol use category 3, BMI >= 25, metabolic factors >= 2	0.91435	0.203561	0.00493707	0.960002
SCORE380	CLivD category 3, alcohol use category 3, BMI >= 25, metabolic factors >= 3	0.875167	0.282835	0.0052443	0.953677
SCORE381	CLivD category 3, alcohol use category 3, BMI >= 30, metabolic factors >= 1	0.984511	0.0871373	0.00464832	0.975527
SCORE382	CLivD category 3, alcohol use category 3, BMI >= 30, metabolic factors >= 2	0.898861	0.282563	0.00536598	0.962215
SCORE383	CLivD category 3, alcohol use category 3, BMI >= 30, metabolic factors >= 3	0.809109	0.511254	0.00704559	0.952625
SCORE384	CLivD category 3, alcohol use category 3, BMI >= 35, metabolic factors >= 1	0.984511	0.0871373	0.00464832	0.975527
SCORE385	CLivD category 3, alcohol use category 3, BMI >= 35, metabolic factors >= 2	0.898861	0.288891	0.00541279	0.961866
SCORE386	CLivD category 3, alcohol use category 3, BMI >= 35, metabolic factors >= 3	0.79362	0.564494	0.0077271	0.952479
SCORE387	CLivD category 3, alcohol use category 4, BMI >= 25, metabolic factors >= 1	0.984511	0.0760192	0.00459503	0.97472
SCORE388	CLivD category 3, alcohol use category 4, BMI >= 25, metabolic factors >= 2	0.91435	0.205008	0.00494638	0.959545
SCORE389	CLivD category 3, alcohol use category 4, BMI >= 25, metabolic factors >= 3	0.855576	0.284552	0.00514005	0.953137
SCORE390	CLivD category 3, alcohol use category 4, BMI >= 30, metabolic factors >= 1	0.984511	0.08777	0.00465133	0.975699
SCORE391	CLivD category 3, alcohol use category 4, BMI >= 30, metabolic factors >= 2	0.898861	0.284552	0.00538095	0.961942
SCORE392	CLivD category 3, alcohol use category 4, BMI >= 30, metabolic factors >= 3	0.789518	0.514689	0.00692317	0.952482
SCORE393	CLivD category 3, alcohol use category 4, BMI >= 35, metabolic factors >= 1	0.984511	0.08777	0.00465133	0.975699
SCORE394	CLivD category 3, alcohol use category 4, BMI >= 35, metabolic factors >= 2	0.898861	0.29097	0.00542867	0.961613
SCORE395	CLivD category 3, alcohol use category 4, BMI >= 35, metabolic factors >= 3	0.774029	0.568381	0.00760275	0.952386
SCORE396	CLivD category 1, alcohol use category 1, BMI >= 25, diabetes	1	0.177077	0.00522002	0.969447
SCORE397	CLivD category 1, alcohol use category 1, BMI >= 30, diabetes	1	0.320437	0.00625378	0.974682
SCORE398	CLivD category 1, alcohol use category 1, BMI >= 35, diabetes	1	0.36256	0.00664324	0.974591
SCORE399	CLivD category 1, alcohol use category 2, BMI >= 25, diabetes	1	0.177348	0.00522163	0.969493
SCORE400	CLivD category 1, alcohol use category 2, BMI >= 30, diabetes	1	0.32107	0.00625915	0.97473
SCORE401	CLivD category 1, alcohol use category 2, BMI >= 35, diabetes	1	0.363193	0.00664929	0.974634
SCORE402	CLivD category 1, alcohol use category 3, BMI >= 25, diabetes	1	0.177348	0.00522163	0.969493
SCORE403	CLivD category 1, alcohol use category 3, BMI >= 30, diabetes	1	0.32107	0.00625915	0.97473
SCORE404	CLivD category 1, alcohol use category 3, BMI >= 35, diabetes	1	0.363193	0.00664929	0.974634
SCORE405	CLivD category 1, alcohol use category 4, BMI >= 25, diabetes	1	0.177348	0.00522163	0.969493
SCORE406	CLivD category 1, alcohol use category 4, BMI >= 30, diabetes	1	0.32107	0.00625915	0.97473
SCORE407	CLivD category 1, alcohol use category 4, BMI >= 35, diabetes	1	0.363193	0.00664929	0.974634
SCORE408	CLivD category 2, alcohol use category 1, BMI >= 25, diabetes	0.87927	0.27018	0.00518393	0.951485
SCORE409	CLivD category 2, alcohol use category 1, BMI >= 30, diabetes	0.762642	0.600832	0.00810479	0.950119
SCORE410	CLivD category 2, alcohol use category 1, BMI >= 35, diabetes	0.692482	0.722679	0.010464	0.949401
SCORE411	CLivD category 2, alcohol use category 2, BMI >= 25, diabetes	0.87927	0.284371	0.00528262	0.952425
SCORE412	CLivD category 2, alcohol use category 2, BMI >= 30, diabetes	0.70797	0.634909	0.00819029	0.950882
SCORE413	CLivD category 2, alcohol use category 2, BMI >= 35, diabetes	0.618218	0.763446	0.0108519	0.949936
SCORE414	CLivD category 2, alcohol use category 3, BMI >= 25, diabetes	0.805006	0.305523	0.00498255	0.951506
SCORE415	CLivD category 2, alcohol use category 3, BMI >= 30, diabetes	0.602729	0.683811	0.00800312	0.950992
SCORE416	CLivD category 2, alcohol use category 3, BMI >= 35, diabetes	0.497488	0.823194	0.0114649	0.95022
SCORE417	CLivD category 2, alcohol use category 4, BMI >= 25, diabetes	0.789518	0.30715	0.00489784	0.95154
SCORE418	CLivD category 2, alcohol use category 4, BMI >= 30, diabetes	0.58724	0.687065	0.0078728	0.951119
SCORE419	CLivD category 2, alcohol use category 4, BMI >= 35, diabetes	0.481999	0.827352	0.0113476	0.95038
SCORE420	CLivD category 3, alcohol use category 1, BMI >= 25, diabetes	0.87927	0.27027	0.00518453	0.9515
SCORE421	CLivD category 3, alcohol use category 1, BMI >= 30, diabetes	0.762642	0.601645	0.00812975	0.949404
SCORE422	CLivD category 3, alcohol use category 1, BMI >= 35, diabetes	0.692482	0.724306	0.0105406	0.948774
SCORE423	CLivD category 3, alcohol use category 2, BMI >= 25, diabetes	0.87927	0.284733	0.00528623	0.951967
SCORE424	CLivD category 3, alcohol use category 2, BMI >= 30, diabetes	0.692482	0.636536	0.0080621	0.949731
SCORE425	CLivD category 3, alcohol use category 2, BMI >= 35, diabetes	0.602729	0.766609	0.0107519	0.948912
SCORE426	CLivD category 3, alcohol use category 3, BMI >= 25, diabetes	0.805006	0.308144	0.00500376	0.950319
SCORE427	CLivD category 3, alcohol use category 3, BMI >= 30, diabetes	0.58724	0.694296	0.00809338	0.94881
SCORE428	CLivD category 3, alcohol use category 3, BMI >= 35, diabetes	0.451021	0.838109	0.011406	0.947999
SCORE429	CLivD category 3, alcohol use category 4, BMI >= 25, diabetes	0.769926	0.310133	0.00480066	0.949679
SCORE430	CLivD category 3, alcohol use category 4, BMI >= 30, diabetes	0.55216	0.698906	0.00772373	0.948713
SCORE431	CLivD category 3, alcohol use category 4, BMI >= 35, diabetes	0.415941	0.843804	0.0108821	0.947911
SCORE432	CLivD category 1, alcohol use category 1, metabolic factors >= 1, diabetes	1	0.0566754	0.0045723	0.986572
SCORE433	CLivD category 1, alcohol use category 1, metabolic factors >= 2, diabetes	1	0.167857	0.0051627	0.971154
SCORE434	CLivD category 1, alcohol use category 1, metabolic factors >= 3, diabetes	1	0.278405	0.0059115	0.973296
SCORE435	CLivD category 1, alcohol use category 2, metabolic factors >= 1, diabetes	1	0.0569466	0.00457353	0.986635
SCORE436	CLivD category 1, alcohol use category 2, metabolic factors >= 2, diabetes	1	0.16849	0.00516635	0.971259
SCORE437	CLivD category 1, alcohol use category 2, metabolic factors >= 3, diabetes	1	0.279038	0.00591629	0.973355
SCORE438	CLivD category 1, alcohol use category 3, metabolic factors >= 1, diabetes	1	0.0569466	0.00457353	0.986635
SCORE439	CLivD category 1, alcohol use category 3, metabolic factors >= 2, diabetes	1	0.16849	0.00516635	0.971259
SCORE440	CLivD category 1, alcohol use category 3, metabolic factors >= 3, diabetes	1	0.279038	0.00591629	0.973355
SCORE441	CLivD category 1, alcohol use category 4, metabolic factors >= 1, diabetes	1	0.0569466	0.00457353	0.986635
SCORE442	CLivD category 1, alcohol use category 4, metabolic factors >= 2, diabetes	1	0.16849	0.00516635	0.971259
SCORE443	CLivD category 1, alcohol use category 4, metabolic factors >= 3, diabetes	1	0.279038	0.00591629	0.973355
SCORE444	CLivD category 2, alcohol use category 1, metabolic factors >= 1, diabetes	0.984511	0.0762903	0.00459579	0.976171
SCORE445	CLivD category 2, alcohol use category 1, metabolic factors >= 2, diabetes	0.91435	0.251378	0.00523972	0.961668
SCORE446	CLivD category 2, alcohol use category 1, metabolic factors >= 3, diabetes	0.898861	0.492452	0.00753348	0.954318
SCORE447	CLivD category 2, alcohol use category 2, metabolic factors >= 1, diabetes	0.984511	0.0811715	0.00461893	0.976731
SCORE448	CLivD category 2, alcohol use category 2, metabolic factors >= 2, diabetes	0.91435	0.266293	0.00534103	0.962493
SCORE449	CLivD category 2, alcohol use category 2, metabolic factors >= 3, diabetes	0.87927	0.520474	0.00777543	0.955383
SCORE450	CLivD category 2, alcohol use category 3, metabolic factors >= 1, diabetes	0.984511	0.0870469	0.00464755	0.976284
SCORE451	CLivD category 2, alcohol use category 3, metabolic factors >= 2, diabetes	0.898861	0.286089	0.00539006	0.962894
SCORE452	CLivD category 2, alcohol use category 3, metabolic factors >= 3, diabetes	0.809109	0.560607	0.00778201	0.955334
SCORE453	CLivD category 2, alcohol use category 4, metabolic factors >= 1, diabetes	0.984511	0.0876797	0.00465056	0.976451
SCORE454	CLivD category 2, alcohol use category 4, metabolic factors >= 2, diabetes	0.898861	0.287806	0.00540212	0.963108
SCORE455	CLivD category 2, alcohol use category 4, metabolic factors >= 3, diabetes	0.809109	0.5635	0.00782922	0.955553
SCORE456	CLivD category 3, alcohol use category 1, metabolic factors >= 1, diabetes	0.984511	0.0762903	0.00459579	0.976171
SCORE457	CLivD category 3, alcohol use category 1, metabolic factors >= 2, diabetes	0.91435	0.251378	0.00523972	0.961668
SCORE458	CLivD category 3, alcohol use category 1, metabolic factors >= 3, diabetes	0.898861	0.492904	0.00754261	0.953962
SCORE459	CLivD category 3, alcohol use category 2, metabolic factors >= 1, diabetes	0.984511	0.0811715	0.00461893	0.976731
SCORE460	CLivD category 3, alcohol use category 2, metabolic factors >= 2, diabetes	0.91435	0.266474	0.00534225	0.962517
SCORE461	CLivD category 3, alcohol use category 2, metabolic factors >= 3, diabetes	0.863781	0.521378	0.0076583	0.954673
SCORE462	CLivD category 3, alcohol use category 3, metabolic factors >= 1, diabetes	0.984511	0.0870469	0.00464789	0.975502
SCORE463	CLivD category 3, alcohol use category 3, metabolic factors >= 2, diabetes	0.898861	0.287625	0.00540286	0.962164
SCORE464	CLivD category 3, alcohol use category 3, metabolic factors >= 3, diabetes	0.79362	0.566483	0.00774965	0.953615
SCORE465	CLivD category 3, alcohol use category 4, metabolic factors >= 1, diabetes	0.984511	0.0876797	0.0046509	0.975675
SCORE466	CLivD category 3, alcohol use category 4, metabolic factors >= 2, diabetes	0.898861	0.289704	0.00541868	0.961908
SCORE467	CLivD category 3, alcohol use category 4, metabolic factors >= 3, diabetes	0.774029	0.570279	0.00762367	0.953508
SCORE468	CLivD category 1, BMI >= 25, metabolic factors >= 1, diabetes	1	0.0502576	0.00454309	0.986264
SCORE469	CLivD category 1, BMI >= 25, metabolic factors >= 2, diabetes	1	0.126186	0.00492798	0.968602
SCORE470	CLivD category 1, BMI >= 25, metabolic factors >= 3, diabetes	1	0.16397	0.00514271	0.968118
SCORE471	CLivD category 1, BMI >= 30, metabolic factors >= 1, diabetes	1	0.0569466	0.00457353	0.986635
SCORE472	CLivD category 1, BMI >= 30, metabolic factors >= 2, diabetes	1	0.164964	0.00514481	0.971889
SCORE473	CLivD category 1, BMI >= 30, metabolic factors >= 3, diabetes	1	0.257525	0.00575323	0.973362
SCORE474	CLivD category 1, BMI >= 35, metabolic factors >= 1, diabetes	1	0.0569466	0.00457353	0.986635
SCORE475	CLivD category 1, BMI >= 35, metabolic factors >= 2, diabetes	1	0.168038	0.00516374	0.971184
SCORE476	CLivD category 1, BMI >= 35, metabolic factors >= 3, diabetes	1	0.275332	0.00588777	0.973252
SCORE477	CLivD category 2, BMI >= 25, metabolic factors >= 1, diabetes	0.984511	0.0765615	0.00459722	0.975783
SCORE478	CLivD category 2, BMI >= 25, metabolic factors >= 2, diabetes	0.91435	0.203471	0.00493531	0.960957
SCORE479	CLivD category 2, BMI >= 25, metabolic factors >= 3, diabetes	0.875167	0.277411	0.00520196	0.95558
SCORE480	CLivD category 2, BMI >= 30, metabolic factors >= 1, diabetes	0.984511	0.0884028	0.00465401	0.97664
SCORE481	CLivD category 2, BMI >= 30, metabolic factors >= 2, diabetes	0.898861	0.282292	0.00536162	0.963353
SCORE482	CLivD category 2, BMI >= 30, metabolic factors >= 3, diabetes	0.824598	0.502395	0.00703527	0.95559
SCORE483	CLivD category 2, BMI >= 35, metabolic factors >= 1, diabetes	0.984511	0.0884028	0.00465401	0.97664
SCORE484	CLivD category 2, BMI >= 35, metabolic factors >= 2, diabetes	0.898861	0.288801	0.00540963	0.963
SCORE485	CLivD category 2, BMI >= 35, metabolic factors >= 3, diabetes	0.809109	0.554913	0.00768618	0.955366
SCORE486	CLivD category 3, BMI >= 25, metabolic factors >= 1, diabetes	0.984511	0.077375	0.00460134	0.975152
SCORE487	CLivD category 3, BMI >= 25, metabolic factors >= 2, diabetes	0.848292	0.207177	0.00460237	0.958598
SCORE488	CLivD category 3, BMI >= 25, metabolic factors >= 3, diabetes	0.789518	0.283196	0.00473603	0.952297
SCORE489	CLivD category 3, BMI >= 30, metabolic factors >= 1, diabetes	0.984511	0.0897587	0.00466082	0.976225
SCORE490	CLivD category 3, BMI >= 30, metabolic factors >= 2, diabetes	0.832803	0.288349	0.00501264	0.961217
SCORE491	CLivD category 3, BMI >= 30, metabolic factors >= 3, diabetes	0.723459	0.516044	0.00635921	0.95276
SCORE492	CLivD category 3, BMI >= 35, metabolic factors >= 1, diabetes	0.984511	0.0897587	0.00466082	0.976225
SCORE493	CLivD category 3, BMI >= 35, metabolic factors >= 2, diabetes	0.832803	0.294947	0.00505854	0.960932
SCORE494	CLivD category 3, BMI >= 35, metabolic factors >= 3, diabetes	0.70797	0.570189	0.00697943	0.952674
SCORE495	alcohol use category 1, BMI >= 25, metabolic factors >= 1, diabetes	0.984511	0.0658049	0.00454657	0.97557
SCORE496	alcohol use category 1, BMI >= 25, metabolic factors >= 2, diabetes	0.929839	0.176354	0.00485905	0.960449
SCORE497	alcohol use category 1, BMI >= 25, metabolic factors >= 3, diabetes	0.929839	0.241164	0.0052693	0.955655
SCORE498	alcohol use category 1, BMI >= 30, metabolic factors >= 1, diabetes	0.984511	0.0762903	0.00459579	0.976171
SCORE499	alcohol use category 1, BMI >= 30, metabolic factors >= 2, diabetes	0.91435	0.244599	0.00519368	0.961998
SCORE500	alcohol use category 1, BMI >= 30, metabolic factors >= 3, diabetes	0.898861	0.435596	0.0067994	0.954015
SCORE501	alcohol use category 1, BMI >= 35, metabolic factors >= 1, diabetes	0.984511	0.0762903	0.00459579	0.976171
SCORE502	alcohol use category 1, BMI >= 35, metabolic factors >= 2, diabetes	0.91435	0.250294	0.00523267	0.961508
SCORE503	alcohol use category 1, BMI >= 35, metabolic factors >= 3, diabetes	0.898861	0.481244	0.00738034	0.953709
SCORE504	alcohol use category 2, BMI >= 25, metabolic factors >= 1, diabetes	0.984511	0.0701437	0.00456672	0.976075
SCORE505	alcohol use category 2, BMI >= 25, metabolic factors >= 2, diabetes	0.929839	0.186929	0.00491998	0.960835
SCORE506	alcohol use category 2, BMI >= 25, metabolic factors >= 3, diabetes	0.929839	0.254452	0.00536019	0.956005
SCORE507	alcohol use category 2, BMI >= 30, metabolic factors >= 1, diabetes	0.984511	0.0811715	0.00461893	0.976731
SCORE508	alcohol use category 2, BMI >= 30, metabolic factors >= 2, diabetes	0.91435	0.259514	0.00529321	0.962825
SCORE509	alcohol use category 2, BMI >= 30, metabolic factors >= 3, diabetes	0.863781	0.460906	0.00682653	0.954798
SCORE510	alcohol use category 2, BMI >= 35, metabolic factors >= 1, diabetes	0.984511	0.0811715	0.00461893	0.976731
SCORE511	alcohol use category 2, BMI >= 35, metabolic factors >= 2, diabetes	0.91435	0.265389	0.00533493	0.96237
SCORE512	alcohol use category 2, BMI >= 35, metabolic factors >= 3, diabetes	0.863781	0.509175	0.00747681	0.954404
SCORE513	alcohol use category 3, BMI >= 25, metabolic factors >= 1, diabetes	0.984511	0.075296	0.00459167	0.974483
SCORE514	alcohol use category 3, BMI >= 25, metabolic factors >= 2, diabetes	0.91435	0.201573	0.00492479	0.960277
SCORE515	alcohol use category 3, BMI >= 25, metabolic factors >= 3, diabetes	0.875167	0.275332	0.00518962	0.954487
SCORE516	alcohol use category 3, BMI >= 30, metabolic factors >= 1, diabetes	0.984511	0.0870469	0.00464789	0.975502
SCORE517	alcohol use category 3, BMI >= 30, metabolic factors >= 2, diabetes	0.898861	0.280213	0.00534872	0.962382
SCORE518	alcohol use category 3, BMI >= 30, metabolic factors >= 3, diabetes	0.809109	0.50113	0.00690089	0.9535
SCORE519	alcohol use category 3, BMI >= 35, metabolic factors >= 1, diabetes	0.984511	0.0870469	0.00464789	0.975502
SCORE520	alcohol use category 3, BMI >= 35, metabolic factors >= 2, diabetes	0.898861	0.28645	0.0053946	0.962015
SCORE521	alcohol use category 3, BMI >= 35, metabolic factors >= 3, diabetes	0.79362	0.553467	0.00753604	0.953194
SCORE522	alcohol use category 4, BMI >= 25, metabolic factors >= 1, diabetes	0.984511	0.0759288	0.00459461	0.974691
SCORE523	alcohol use category 4, BMI >= 25, metabolic factors >= 2, diabetes	0.91435	0.203019	0.00493405	0.959813
SCORE524	alcohol use category 4, BMI >= 25, metabolic factors >= 3, diabetes	0.855576	0.27705	0.00508679	0.953693
SCORE525	alcohol use category 4, BMI >= 30, metabolic factors >= 1, diabetes	0.984511	0.0876797	0.0046509	0.975675
SCORE526	alcohol use category 4, BMI >= 30, metabolic factors >= 2, diabetes	0.898861	0.282202	0.0053636	0.962106
SCORE527	alcohol use category 4, BMI >= 30, metabolic factors >= 3, diabetes	0.789518	0.504474	0.00677977	0.95321
SCORE528	alcohol use category 4, BMI >= 35, metabolic factors >= 1, diabetes	0.984511	0.0876797	0.0046509	0.975675
SCORE529	alcohol use category 4, BMI >= 35, metabolic factors >= 2, diabetes	0.898861	0.28862	0.00541101	0.961771
SCORE530	alcohol use category 4, BMI >= 35, metabolic factors >= 3, diabetes	0.774029	0.557353	0.00741426	0.952977
SCORE531	CLivD category 1, alcohol use category 1, BMI >= 25, metabolic factors >= 1, diabetes	1	0.0500768	0.00454228	0.986215
SCORE532	CLivD category 1, alcohol use category 1, BMI >= 25, metabolic factors >= 2, diabetes	1	0.125915	0.00492655	0.968537
SCORE533	CLivD category 1, alcohol use category 1, BMI >= 25, metabolic factors >= 3, diabetes	1	0.163699	0.00514116	0.968067
SCORE534	CLivD category 1, alcohol use category 1, BMI >= 30, metabolic factors >= 1, diabetes	1	0.0566754	0.0045723	0.986572
SCORE535	CLivD category 1, alcohol use category 1, BMI >= 30, metabolic factors >= 2, diabetes	1	0.164332	0.00514118	0.971784
SCORE536	CLivD category 1, alcohol use category 1, BMI >= 30, metabolic factors >= 3, diabetes	1	0.256892	0.00574869	0.973298
SCORE537	CLivD category 1, alcohol use category 1, BMI >= 35, metabolic factors >= 1, diabetes	1	0.0566754	0.0045723	0.986572
SCORE538	CLivD category 1, alcohol use category 1, BMI >= 35, metabolic factors >= 2, diabetes	1	0.167405	0.00516009	0.971079
SCORE539	CLivD category 1, alcohol use category 1, BMI >= 35, metabolic factors >= 3, diabetes	1	0.274699	0.00588302	0.973192
SCORE540	CLivD category 1, alcohol use category 2, BMI >= 25, metabolic factors >= 1, diabetes	1	0.0502576	0.00454309	0.986264
SCORE541	CLivD category 1, alcohol use category 2, BMI >= 25, metabolic factors >= 2, diabetes	1	0.126186	0.00492798	0.968602
SCORE542	CLivD category 1, alcohol use category 2, BMI >= 25, metabolic factors >= 3, diabetes	1	0.16397	0.00514271	0.968118
SCORE543	CLivD category 1, alcohol use category 2, BMI >= 30, metabolic factors >= 1, diabetes	1	0.0569466	0.00457353	0.986635
SCORE544	CLivD category 1, alcohol use category 2, BMI >= 30, metabolic factors >= 2, diabetes	1	0.164964	0.00514481	0.971889
SCORE545	CLivD category 1, alcohol use category 2, BMI >= 30, metabolic factors >= 3, diabetes	1	0.257525	0.00575323	0.973362
SCORE546	CLivD category 1, alcohol use category 2, BMI >= 35, metabolic factors >= 1, diabetes	1	0.0569466	0.00457353	0.986635
SCORE547	CLivD category 1, alcohol use category 2, BMI >= 35, metabolic factors >= 2, diabetes	1	0.168038	0.00516374	0.971184
SCORE548	CLivD category 1, alcohol use category 2, BMI >= 35, metabolic factors >= 3, diabetes	1	0.275332	0.00588777	0.973252
SCORE549	CLivD category 1, alcohol use category 3, BMI >= 25, metabolic factors >= 1, diabetes	1	0.0502576	0.00454309	0.986264
SCORE550	CLivD category 1, alcohol use category 3, BMI >= 25, metabolic factors >= 2, diabetes	1	0.126186	0.00492798	0.968602
SCORE551	CLivD category 1, alcohol use category 3, BMI >= 25, metabolic factors >= 3, diabetes	1	0.16397	0.00514271	0.968118
SCORE552	CLivD category 1, alcohol use category 3, BMI >= 30, metabolic factors >= 1, diabetes	1	0.0569466	0.00457353	0.986635
SCORE553	CLivD category 1, alcohol use category 3, BMI >= 30, metabolic factors >= 2, diabetes	1	0.164964	0.00514481	0.971889
SCORE554	CLivD category 1, alcohol use category 3, BMI >= 30, metabolic factors >= 3, diabetes	1	0.257525	0.00575323	0.973362
SCORE555	CLivD category 1, alcohol use category 3, BMI >= 35, metabolic factors >= 1, diabetes	1	0.0569466	0.00457353	0.986635
SCORE556	CLivD category 1, alcohol use category 3, BMI >= 35, metabolic factors >= 2, diabetes	1	0.168038	0.00516374	0.971184
SCORE557	CLivD category 1, alcohol use category 3, BMI >= 35, metabolic factors >= 3, diabetes	1	0.275332	0.00588777	0.973252
SCORE558	CLivD category 1, alcohol use category 4, BMI >= 25, metabolic factors >= 1, diabetes	1	0.0502576	0.00454309	0.986264
SCORE559	CLivD category 1, alcohol use category 4, BMI >= 25, metabolic factors >= 2, diabetes	1	0.126186	0.00492798	0.968602
SCORE560	CLivD category 1, alcohol use category 4, BMI >= 25, metabolic factors >= 3, diabetes	1	0.16397	0.00514271	0.968118
SCORE561	CLivD category 1, alcohol use category 4, BMI >= 30, metabolic factors >= 1, diabetes	1	0.0569466	0.00457353	0.986635
SCORE562	CLivD category 1, alcohol use category 4, BMI >= 30, metabolic factors >= 2, diabetes	1	0.164964	0.00514481	0.971889
SCORE563	CLivD category 1, alcohol use category 4, BMI >= 30, metabolic factors >= 3, diabetes	1	0.257525	0.00575323	0.973362
SCORE564	CLivD category 1, alcohol use category 4, BMI >= 35, metabolic factors >= 1, diabetes	1	0.0569466	0.00457353	0.986635
SCORE565	CLivD category 1, alcohol use category 4, BMI >= 35, metabolic factors >= 2, diabetes	1	0.168038	0.00516374	0.971184
SCORE566	CLivD category 1, alcohol use category 4, BMI >= 35, metabolic factors >= 3, diabetes	1	0.275332	0.00588777	0.973252
SCORE567	CLivD category 2, alcohol use category 1, BMI >= 25, metabolic factors >= 1, diabetes	0.984511	0.0658049	0.00454657	0.97557
SCORE568	CLivD category 2, alcohol use category 1, BMI >= 25, metabolic factors >= 2, diabetes	0.929839	0.176354	0.00485905	0.960449
SCORE569	CLivD category 2, alcohol use category 1, BMI >= 25, metabolic factors >= 3, diabetes	0.929839	0.241164	0.0052693	0.955655
SCORE570	CLivD category 2, alcohol use category 1, BMI >= 30, metabolic factors >= 1, diabetes	0.984511	0.0762903	0.00459579	0.976171
SCORE571	CLivD category 2, alcohol use category 1, BMI >= 30, metabolic factors >= 2, diabetes	0.91435	0.244599	0.00519368	0.961998
SCORE572	CLivD category 2, alcohol use category 1, BMI >= 30, metabolic factors >= 3, diabetes	0.898861	0.435415	0.006795	0.954446
SCORE573	CLivD category 2, alcohol use category 1, BMI >= 35, metabolic factors >= 1, diabetes	0.984511	0.0762903	0.00459579	0.976171
SCORE574	CLivD category 2, alcohol use category 1, BMI >= 35, metabolic factors >= 2, diabetes	0.91435	0.250294	0.00523267	0.961508
SCORE575	CLivD category 2, alcohol use category 1, BMI >= 35, metabolic factors >= 3, diabetes	0.898861	0.480882	0.00737278	0.954081
SCORE576	CLivD category 2, alcohol use category 2, BMI >= 25, metabolic factors >= 1, diabetes	0.984511	0.0701437	0.00456672	0.976075
SCORE577	CLivD category 2, alcohol use category 2, BMI >= 25, metabolic factors >= 2, diabetes	0.929839	0.186749	0.00491896	0.960799
SCORE578	CLivD category 2, alcohol use category 2, BMI >= 25, metabolic factors >= 3, diabetes	0.929839	0.254271	0.00535838	0.9563
SCORE579	CLivD category 2, alcohol use category 2, BMI >= 30, metabolic factors >= 1, diabetes	0.984511	0.0811715	0.00461893	0.976731
SCORE580	CLivD category 2, alcohol use category 2, BMI >= 30, metabolic factors >= 2, diabetes	0.91435	0.259333	0.00529201	0.9628
SCORE581	CLivD category 2, alcohol use category 2, BMI >= 30, metabolic factors >= 3, diabetes	0.87927	0.460273	0.00693695	0.955484
SCORE582	CLivD category 2, alcohol use category 2, BMI >= 35, metabolic factors >= 1, diabetes	0.984511	0.0811715	0.00461893	0.976731
SCORE583	CLivD category 2, alcohol use category 2, BMI >= 35, metabolic factors >= 2, diabetes	0.91435	0.265208	0.00533371	0.962345
SCORE584	CLivD category 2, alcohol use category 2, BMI >= 35, metabolic factors >= 3, diabetes	0.87927	0.508361	0.00759292	0.955137
SCORE585	CLivD category 2, alcohol use category 3, BMI >= 25, metabolic factors >= 1, diabetes	0.984511	0.075296	0.00459134	0.975386
SCORE586	CLivD category 2, alcohol use category 3, BMI >= 25, metabolic factors >= 2, diabetes	0.91435	0.200579	0.00491867	0.960416
SCORE587	CLivD category 2, alcohol use category 3, BMI >= 25, metabolic factors >= 3, diabetes	0.875167	0.273615	0.00517617	0.95523
SCORE588	CLivD category 2, alcohol use category 3, BMI >= 30, metabolic factors >= 1, diabetes	0.984511	0.0870469	0.00464755	0.976284
SCORE589	CLivD category 2, alcohol use category 3, BMI >= 30, metabolic factors >= 2, diabetes	0.898861	0.278677	0.00533618	0.963133
SCORE590	CLivD category 2, alcohol use category 3, BMI >= 30, metabolic factors >= 3, diabetes	0.824598	0.496339	0.00695553	0.955335
SCORE591	CLivD category 2, alcohol use category 3, BMI >= 35, metabolic factors >= 1, diabetes	0.984511	0.0870469	0.00464755	0.976284
SCORE592	CLivD category 2, alcohol use category 3, BMI >= 35, metabolic factors >= 2, diabetes	0.898861	0.284823	0.00538121	0.962736
SCORE593	CLivD category 2, alcohol use category 3, BMI >= 35, metabolic factors >= 3, diabetes	0.809109	0.547862	0.00757401	0.955055
SCORE594	CLivD category 2, alcohol use category 4, BMI >= 25, metabolic factors >= 1, diabetes	0.984511	0.0759288	0.00459428	0.975586
SCORE595	CLivD category 2, alcohol use category 4, BMI >= 25, metabolic factors >= 2, diabetes	0.91435	0.201844	0.00492593	0.960655
SCORE596	CLivD category 2, alcohol use category 4, BMI >= 25, metabolic factors >= 3, diabetes	0.875167	0.275061	0.00518578	0.955455
SCORE597	CLivD category 2, alcohol use category 4, BMI >= 30, metabolic factors >= 1, diabetes	0.984511	0.0876797	0.00465056	0.976451
SCORE598	CLivD category 2, alcohol use category 4, BMI >= 30, metabolic factors >= 2, diabetes	0.898861	0.280304	0.00534737	0.963339
SCORE599	CLivD category 2, alcohol use category 4, BMI >= 30, metabolic factors >= 3, diabetes	0.824598	0.49878	0.00698671	0.955544
SCORE600	CLivD category 2, alcohol use category 4, BMI >= 35, metabolic factors >= 1, diabetes	0.984511	0.0876797	0.00465056	0.976451
SCORE601	CLivD category 2, alcohol use category 4, BMI >= 35, metabolic factors >= 2, diabetes	0.898861	0.286541	0.00539323	0.962951
SCORE602	CLivD category 2, alcohol use category 4, BMI >= 35, metabolic factors >= 3, diabetes	0.809109	0.550755	0.00761872	0.955281
SCORE603	CLivD category 3, alcohol use category 1, BMI >= 25, metabolic factors >= 1, diabetes	0.984511	0.0658049	0.00454657	0.97557
SCORE604	CLivD category 3, alcohol use category 1, BMI >= 25, metabolic factors >= 2, diabetes	0.929839	0.176354	0.00485905	0.960449
SCORE605	CLivD category 3, alcohol use category 1, BMI >= 25, metabolic factors >= 3, diabetes	0.929839	0.241164	0.0052693	0.955655
SCORE606	CLivD category 3, alcohol use category 1, BMI >= 30, metabolic factors >= 1, diabetes	0.984511	0.0762903	0.00459579	0.976171
SCORE607	CLivD category 3, alcohol use category 1, BMI >= 30, metabolic factors >= 2, diabetes	0.91435	0.244599	0.00519368	0.961998
SCORE608	CLivD category 3, alcohol use category 1, BMI >= 30, metabolic factors >= 3, diabetes	0.898861	0.435596	0.0067994	0.954015
SCORE609	CLivD category 3, alcohol use category 1, BMI >= 35, metabolic factors >= 1, diabetes	0.984511	0.0762903	0.00459579	0.976171
SCORE610	CLivD category 3, alcohol use category 1, BMI >= 35, metabolic factors >= 2, diabetes	0.91435	0.250294	0.00523267	0.961508
SCORE611	CLivD category 3, alcohol use category 1, BMI >= 35, metabolic factors >= 3, diabetes	0.898861	0.481244	0.00738034	0.953709
SCORE612	CLivD category 3, alcohol use category 2, BMI >= 25, metabolic factors >= 1, diabetes	0.984511	0.0701437	0.00456672	0.976075
SCORE613	CLivD category 3, alcohol use category 2, BMI >= 25, metabolic factors >= 2, diabetes	0.929839	0.186929	0.00491998	0.960835
SCORE614	CLivD category 3, alcohol use category 2, BMI >= 25, metabolic factors >= 3, diabetes	0.929839	0.254452	0.00536019	0.956005
SCORE615	CLivD category 3, alcohol use category 2, BMI >= 30, metabolic factors >= 1, diabetes	0.984511	0.0811715	0.00461893	0.976731
SCORE616	CLivD category 3, alcohol use category 2, BMI >= 30, metabolic factors >= 2, diabetes	0.91435	0.259514	0.00529321	0.962825
SCORE617	CLivD category 3, alcohol use category 2, BMI >= 30, metabolic factors >= 3, diabetes	0.863781	0.460815	0.00682548	0.95479
SCORE618	CLivD category 3, alcohol use category 2, BMI >= 35, metabolic factors >= 1, diabetes	0.984511	0.0811715	0.00461893	0.976731
SCORE619	CLivD category 3, alcohol use category 2, BMI >= 35, metabolic factors >= 2, diabetes	0.91435	0.265389	0.00533493	0.96237
SCORE620	CLivD category 3, alcohol use category 2, BMI >= 35, metabolic factors >= 3, diabetes	0.863781	0.509084	0.00747554	0.954396
SCORE621	CLivD category 3, alcohol use category 3, BMI >= 25, metabolic factors >= 1, diabetes	0.984511	0.075296	0.00459167	0.974483
SCORE622	CLivD category 3, alcohol use category 3, BMI >= 25, metabolic factors >= 2, diabetes	0.91435	0.201482	0.00492427	0.96026
SCORE623	CLivD category 3, alcohol use category 3, BMI >= 25, metabolic factors >= 3, diabetes	0.875167	0.275242	0.00518902	0.954473
SCORE624	CLivD category 3, alcohol use category 3, BMI >= 30, metabolic factors >= 1, diabetes	0.984511	0.0870469	0.00464789	0.975502
SCORE625	CLivD category 3, alcohol use category 3, BMI >= 30, metabolic factors >= 2, diabetes	0.898861	0.280123	0.0053481	0.96237
SCORE626	CLivD category 3, alcohol use category 3, BMI >= 30, metabolic factors >= 3, diabetes	0.809109	0.500768	0.00689446	0.953727
SCORE627	CLivD category 3, alcohol use category 3, BMI >= 35, metabolic factors >= 1, diabetes	0.984511	0.0870469	0.00464789	0.975502
SCORE628	CLivD category 3, alcohol use category 3, BMI >= 35, metabolic factors >= 2, diabetes	0.898861	0.28636	0.00539397	0.962003
SCORE629	CLivD category 3, alcohol use category 3, BMI >= 35, metabolic factors >= 3, diabetes	0.79362	0.553105	0.00752823	0.953399
SCORE630	CLivD category 3, alcohol use category 4, BMI >= 25, metabolic factors >= 1, diabetes	0.984511	0.0759288	0.00459461	0.974691
SCORE631	CLivD category 3, alcohol use category 4, BMI >= 25, metabolic factors >= 2, diabetes	0.91435	0.202929	0.00493353	0.959796
SCORE632	CLivD category 3, alcohol use category 4, BMI >= 25, metabolic factors >= 3, diabetes	0.855576	0.276959	0.00508573	0.953913
SCORE633	CLivD category 3, alcohol use category 4, BMI >= 30, metabolic factors >= 1, diabetes	0.984511	0.0876797	0.0046509	0.975675
SCORE634	CLivD category 3, alcohol use category 4, BMI >= 30, metabolic factors >= 2, diabetes	0.898861	0.282112	0.00536297	0.962094
SCORE635	CLivD category 3, alcohol use category 4, BMI >= 30, metabolic factors >= 3, diabetes	0.789518	0.504113	0.00677251	0.953565
SCORE636	CLivD category 3, alcohol use category 4, BMI >= 35, metabolic factors >= 1, diabetes	0.984511	0.0876797	0.0046509	0.975675
SCORE637	CLivD category 3, alcohol use category 4, BMI >= 35, metabolic factors >= 2, diabetes	0.898861	0.288439	0.00540973	0.961748
SCORE638	CLivD category 3, alcohol use category 4, BMI >= 35, metabolic factors >= 3, diabetes	0.774029	0.556901	0.00740401	0.95329
SCORE639	ALT1	0.544876	0.881587	0.0196374	0.939352
SCORE640	CLivD category 1, ALT1	1	0.349724	0.00651905	0.974756
SCORE641	CLivD category 2, ALT1	0.70797	0.840459	0.0184479	0.944908
SCORE642	CLivD category 3, ALT1	0.575854	0.871463	0.0188113	0.941832
SCORE643	alcohol use category 1, ALT1	0.762642	0.743469	0.0127442	0.940595
SCORE644	alcohol use category 2, ALT1	0.712073	0.783965	0.014049	0.941504
SCORE645	alcohol use category 3, ALT1	0.646015	0.852752	0.0186069	0.940878
SCORE646	alcohol use category 4, ALT1	0.626423	0.858086	0.0187031	0.94089
SCORE647	BMI >= 25, ALT1	0.789518	0.316099	0.00496951	0.947772
SCORE648	BMI >= 30, ALT1	0.676993	0.695381	0.00948332	0.943331
SCORE649	BMI >= 35, ALT1	0.575854	0.833228	0.0146802	0.940926
SCORE650	metabolic factors >= 1, ALT1	0.984511	0.0858718	0.00464231	0.975175
SCORE651	metabolic factors >= 2, ALT1	0.848292	0.284733	0.0050813	0.961037
SCORE652	metabolic factors >= 3, ALT1	0.778131	0.555094	0.00743609	0.950952
SCORE653	diabetes, ALT1	0.575854	0.818856	0.0132184	0.94608
SCORE654	CLivD category 1, alcohol use category 1, ALT1	1	0.349092	0.00651322	0.974711
SCORE655	CLivD category 1, alcohol use category 2, ALT1	1	0.349724	0.00651905	0.974756
SCORE656	CLivD category 1, alcohol use category 3, ALT1	1	0.349724	0.00651905	0.974756
SCORE657	CLivD category 1, alcohol use category 4, ALT1	1	0.349724	0.00651905	0.974756
SCORE658	CLivD category 2, alcohol use category 1, ALT1	0.762642	0.739763	0.0125067	0.942158
SCORE659	CLivD category 2, alcohol use category 2, ALT1	0.727562	0.777818	0.0138762	0.943254
SCORE660	CLivD category 2, alcohol use category 3, ALT1	0.70797	0.83142	0.0175232	0.944669
SCORE661	CLivD category 2, alcohol use category 4, ALT1	0.70797	0.834945	0.017861	0.94489
SCORE662	CLivD category 3, alcohol use category 1, ALT1	0.762642	0.743288	0.0127293	0.940752
SCORE663	CLivD category 3, alcohol use category 2, ALT1	0.712073	0.783603	0.0140187	0.94164
SCORE664	CLivD category 3, alcohol use category 3, ALT1	0.646015	0.84977	0.0181297	0.941969
SCORE665	CLivD category 3, alcohol use category 4, ALT1	0.626423	0.854651	0.0181546	0.941945
SCORE666	CLivD category 1, BMI >= 25, ALT1	1	0.1731	0.00519402	0.971201
SCORE667	CLivD category 1, BMI >= 30, ALT1	1	0.303534	0.00610804	0.975499
SCORE668	CLivD category 1, BMI >= 35, ALT1	1	0.338335	0.00641308	0.974783
SCORE669	CLivD category 2, BMI >= 25, ALT1	0.906145	0.306608	0.0056147	0.952458
SCORE670	CLivD category 2, BMI >= 30, ALT1	0.809109	0.666817	0.0102632	0.948815
SCORE671	CLivD category 2, BMI >= 35, ALT1	0.738948	0.795625	0.0150881	0.946541
SCORE672	CLivD category 3, BMI >= 25, ALT1	0.820495	0.313839	0.00514449	0.949108
SCORE673	CLivD category 3, BMI >= 30, ALT1	0.70797	0.688963	0.00966233	0.945774
SCORE674	CLivD category 3, BMI >= 35, ALT1	0.606832	0.824189	0.0145154	0.943398
SCORE675	CLivD category 1, metabolic factors >= 1, ALT1	1	0.054958	0.00456453	0.986158
SCORE676	CLivD category 1, metabolic factors >= 2, ALT1	1	0.162343	0.00512889	0.97239
SCORE677	CLivD category 1, metabolic factors >= 3, ALT1	1	0.266293	0.00581616	0.974538
SCORE678	CLivD category 2, metabolic factors >= 1, ALT1	0.984511	0.0846967	0.0046364	0.975642
SCORE679	CLivD category 2, metabolic factors >= 2, ALT1	0.929839	0.278225	0.00551573	0.963615
SCORE680	CLivD category 2, metabolic factors >= 3, ALT1	0.894759	0.538552	0.00821052	0.955346
SCORE681	CLivD category 3, metabolic factors >= 1, ALT1	0.984511	0.0857814	0.00464188	0.97515
SCORE682	CLivD category 3, metabolic factors >= 2, ALT1	0.87927	0.283648	0.00525701	0.962059
SCORE683	CLivD category 3, metabolic factors >= 3, ALT1	0.809109	0.55193	0.00766204	0.952741
SCORE684	CLivD category 1, diabetes, ALT1	1	0.347284	0.00649599	0.974778
SCORE685	CLivD category 2, diabetes, ALT1	0.723459	0.786586	0.0139618	0.950615
SCORE686	CLivD category 3, diabetes, ALT1	0.606832	0.812528	0.0133704	0.947974
SCORE687	alcohol use category 1, BMI >= 25, ALT1	0.925737	0.267739	0.00544181	0.950631
SCORE688	alcohol use category 1, BMI >= 30, ALT1	0.863781	0.585284	0.00891018	0.945154
SCORE689	alcohol use category 1, BMI >= 35, ALT1	0.79362	0.701347	0.0113594	0.94244
SCORE690	alcohol use category 2, BMI >= 25, ALT1	0.925737	0.282383	0.00554952	0.951175
SCORE691	alcohol use category 2, BMI >= 30, ALT1	0.813212	0.618639	0.00909675	0.945831
SCORE692	alcohol use category 2, BMI >= 35, ALT1	0.743051	0.740215	0.0121691	0.943185
SCORE693	alcohol use category 3, BMI >= 25, ALT1	0.890656	0.305613	0.00551574	0.950561
SCORE694	alcohol use category 3, BMI >= 30, ALT1	0.778131	0.672512	0.0101127	0.945191
SCORE695	alcohol use category 3, BMI >= 35, ALT1	0.676993	0.805478	0.0147464	0.9424
SCORE696	alcohol use category 4, BMI >= 25, ALT1	0.871065	0.307512	0.00541003	0.950111
SCORE697	alcohol use category 4, BMI >= 30, ALT1	0.75854	0.67658	0.00997948	0.945169
SCORE698	alcohol use category 4, BMI >= 35, ALT1	0.657401	0.81054	0.0146882	0.942462
SCORE699	alcohol use category 1, metabolic factors >= 1, ALT1	0.984511	0.0729459	0.00458029	0.975106
SCORE700	alcohol use category 1, metabolic factors >= 2, ALT1	0.929839	0.241616	0.00526083	0.96244
SCORE701	alcohol use category 1, metabolic factors >= 3, ALT1	0.91435	0.469674	0.00735422	0.952899
SCORE702	alcohol use category 2, metabolic factors >= 1, ALT1	0.984511	0.0777366	0.00460285	0.975728
SCORE703	alcohol use category 2, metabolic factors >= 2, ALT1	0.929839	0.256079	0.00535869	0.962931
SCORE704	alcohol use category 2, metabolic factors >= 3, ALT1	0.898861	0.496249	0.00759301	0.953699
SCORE705	alcohol use category 3, metabolic factors >= 1, ALT1	0.984511	0.0833409	0.00463033	0.974441
SCORE706	alcohol use category 3, metabolic factors >= 2, ALT1	0.929839	0.275965	0.00550075	0.962848
SCORE707	alcohol use category 3, metabolic factors >= 3, ALT1	0.87927	0.537648	0.00807399	0.953152
SCORE708	alcohol use category 4, metabolic factors >= 1, ALT1	0.984511	0.0839736	0.00463332	0.974629
SCORE709	alcohol use category 4, metabolic factors >= 2, ALT1	0.929839	0.277863	0.00551532	0.962552
SCORE710	alcohol use category 4, metabolic factors >= 3, ALT1	0.859678	0.541083	0.00795245	0.953012
SCORE711	alcohol use category 1, diabetes, ALT1	0.778131	0.690229	0.0106106	0.947897
SCORE712	alcohol use category 2, diabetes, ALT1	0.727562	0.728645	0.0112548	0.948428
SCORE713	alcohol use category 3, diabetes, ALT1	0.676993	0.792281	0.0135439	0.947815
SCORE714	alcohol use category 4, diabetes, ALT1	0.657401	0.797342	0.0134664	0.947765
SCORE715	BMI >= 25, metabolic factors >= 1, ALT1	0.984511	0.0744825	0.0045879	0.974212
SCORE716	BMI >= 25, metabolic factors >= 2, ALT1	0.863781	0.202658	0.00465997	0.959095
SCORE717	BMI >= 25, metabolic factors >= 3, ALT1	0.824598	0.280665	0.00492751	0.953274
SCORE718	BMI >= 30, metabolic factors >= 1, ALT1	0.984511	0.0858718	0.00464231	0.975175
SCORE719	BMI >= 30, metabolic factors >= 2, ALT1	0.848292	0.27723	0.00502997	0.961214
SCORE720	BMI >= 30, metabolic factors >= 3, ALT1	0.778131	0.495797	0.00658159	0.95155
SCORE721	BMI >= 35, metabolic factors >= 1, ALT1	0.984511	0.0858718	0.00464231	0.975175
SCORE722	BMI >= 35, metabolic factors >= 2, ALT1	0.848292	0.283558	0.00507356	0.960882
SCORE723	BMI >= 35, metabolic factors >= 3, ALT1	0.778131	0.5428	0.00724122	0.951062
SCORE724	BMI >= 25, diabetes, ALT1	0.805006	0.30489	0.00498157	0.949971
SCORE725	BMI >= 30, diabetes, ALT1	0.692482	0.659405	0.00861914	0.947639
SCORE726	BMI >= 35, diabetes, ALT1	0.591343	0.780349	0.0112743	0.94642
SCORE727	metabolic factors >= 1, diabetes, ALT1	0.984511	0.0857814	0.00464188	0.97515
SCORE728	metabolic factors >= 2, diabetes, ALT1	0.848292	0.282112	0.00506313	0.961157
SCORE729	metabolic factors >= 3, diabetes, ALT1	0.778131	0.543614	0.00724684	0.951846
SCORE730	CLivD category 1, alcohol use category 1, BMI >= 25, ALT1	1	0.172828	0.00519244	0.971157
SCORE731	CLivD category 1, alcohol use category 1, BMI >= 30, ALT1	1	0.302902	0.00610293	0.975449
SCORE732	CLivD category 1, alcohol use category 1, BMI >= 35, ALT1	1	0.337702	0.00640745	0.974737
SCORE733	CLivD category 1, alcohol use category 2, BMI >= 25, ALT1	1	0.1731	0.00519402	0.971201
SCORE734	CLivD category 1, alcohol use category 2, BMI >= 30, ALT1	1	0.303534	0.00610804	0.975499
SCORE735	CLivD category 1, alcohol use category 2, BMI >= 35, ALT1	1	0.338335	0.00641308	0.974783
SCORE736	CLivD category 1, alcohol use category 3, BMI >= 25, ALT1	1	0.1731	0.00519402	0.971201
SCORE737	CLivD category 1, alcohol use category 3, BMI >= 30, ALT1	1	0.303534	0.00610804	0.975499
SCORE738	CLivD category 1, alcohol use category 3, BMI >= 35, ALT1	1	0.338335	0.00641308	0.974783
SCORE739	CLivD category 1, alcohol use category 4, BMI >= 25, ALT1	1	0.1731	0.00519402	0.971201
SCORE740	CLivD category 1, alcohol use category 4, BMI >= 30, ALT1	1	0.303534	0.00610804	0.975499
SCORE741	CLivD category 1, alcohol use category 4, BMI >= 35, ALT1	1	0.338335	0.00641308	0.974783
SCORE742	CLivD category 2, alcohol use category 1, BMI >= 25, ALT1	0.925737	0.267468	0.00543943	0.950825
SCORE743	CLivD category 2, alcohol use category 1, BMI >= 30, ALT1	0.863781	0.583476	0.00885384	0.946586
SCORE744	CLivD category 2, alcohol use category 1, BMI >= 35, ALT1	0.79362	0.697822	0.0111886	0.943945
SCORE745	CLivD category 2, alcohol use category 2, BMI >= 25, ALT1	0.925737	0.28175	0.00554328	0.951821
SCORE746	CLivD category 2, alcohol use category 2, BMI >= 30, ALT1	0.828701	0.615656	0.00917379	0.947538
SCORE747	CLivD category 2, alcohol use category 2, BMI >= 35, ALT1	0.75854	0.734701	0.0121096	0.944932
SCORE748	CLivD category 2, alcohol use category 3, BMI >= 25, ALT1	0.906145	0.30245	0.00558353	0.951836
SCORE749	CLivD category 2, alcohol use category 3, BMI >= 30, ALT1	0.809109	0.659405	0.0100524	0.948562
SCORE750	CLivD category 2, alcohol use category 3, BMI >= 35, ALT1	0.738948	0.786586	0.0144945	0.946204
SCORE751	CLivD category 2, alcohol use category 4, BMI >= 25, ALT1	0.906145	0.303986	0.00559501	0.952068
SCORE752	CLivD category 2, alcohol use category 4, BMI >= 30, ALT1	0.809109	0.662298	0.0101313	0.948775
SCORE753	CLivD category 2, alcohol use category 4, BMI >= 35, ALT1	0.738948	0.790111	0.0147151	0.946431
SCORE754	CLivD category 3, alcohol use category 1, BMI >= 25, ALT1	0.925737	0.267739	0.00544181	0.950631
SCORE755	CLivD category 3, alcohol use category 1, BMI >= 30, ALT1	0.863781	0.585194	0.00890696	0.945255
SCORE756	CLivD category 3, alcohol use category 1, BMI >= 35, ALT1	0.79362	0.701166	0.011348	0.942607
SCORE757	CLivD category 3, alcohol use category 2, BMI >= 25, ALT1	0.925737	0.282383	0.00554952	0.951175
SCORE758	CLivD category 3, alcohol use category 2, BMI >= 30, ALT1	0.813212	0.618368	0.0090892	0.945912
SCORE759	CLivD category 3, alcohol use category 2, BMI >= 35, ALT1	0.743051	0.739854	0.0121474	0.943331
SCORE760	CLivD category 3, alcohol use category 3, BMI >= 25, ALT1	0.890656	0.305433	0.0055144	0.950534
SCORE761	CLivD category 3, alcohol use category 3, BMI >= 30, ALT1	0.778131	0.670523	0.0100357	0.946015
SCORE762	CLivD category 3, alcohol use category 3, BMI >= 35, ALT1	0.676993	0.802766	0.0144864	0.943424
SCORE763	CLivD category 3, alcohol use category 4, BMI >= 25, ALT1	0.871065	0.307331	0.00540871	0.950083
SCORE764	CLivD category 3, alcohol use category 4, BMI >= 30, ALT1	0.75854	0.674591	0.00990262	0.945989
SCORE765	CLivD category 3, alcohol use category 4, BMI >= 35, ALT1	0.657401	0.807557	0.014404	0.943463
SCORE766	CLivD category 1, alcohol use category 1, metabolic factors >= 1, ALT1	1	0.0546868	0.00456331	0.98609
SCORE767	CLivD category 1, alcohol use category 1, metabolic factors >= 2, ALT1	1	0.16171	0.00512529	0.972285
SCORE768	CLivD category 1, alcohol use category 1, metabolic factors >= 3, ALT1	1	0.26566	0.00581152	0.974479
SCORE769	CLivD category 1, alcohol use category 2, metabolic factors >= 1, ALT1	1	0.054958	0.00456453	0.986158
SCORE770	CLivD category 1, alcohol use category 2, metabolic factors >= 2, ALT1	1	0.162343	0.00512889	0.97239
SCORE771	CLivD category 1, alcohol use category 2, metabolic factors >= 3, ALT1	1	0.266293	0.00581616	0.974538
SCORE772	CLivD category 1, alcohol use category 3, metabolic factors >= 1, ALT1	1	0.054958	0.00456453	0.986158
SCORE773	CLivD category 1, alcohol use category 3, metabolic factors >= 2, ALT1	1	0.162343	0.00512889	0.97239
SCORE774	CLivD category 1, alcohol use category 3, metabolic factors >= 3, ALT1	1	0.266293	0.00581616	0.974538
SCORE775	CLivD category 1, alcohol use category 4, metabolic factors >= 1, ALT1	1	0.054958	0.00456453	0.986158
SCORE776	CLivD category 1, alcohol use category 4, metabolic factors >= 2, ALT1	1	0.162343	0.00512889	0.97239
SCORE777	CLivD category 1, alcohol use category 4, metabolic factors >= 3, ALT1	1	0.266293	0.00581616	0.974538
SCORE778	CLivD category 2, alcohol use category 1, metabolic factors >= 1, ALT1	0.984511	0.0729459	0.00458029	0.975106
SCORE779	CLivD category 2, alcohol use category 1, metabolic factors >= 2, ALT1	0.929839	0.241616	0.00526083	0.96244
SCORE780	CLivD category 2, alcohol use category 1, metabolic factors >= 3, ALT1	0.91435	0.469222	0.00734569	0.95327
SCORE781	CLivD category 2, alcohol use category 2, metabolic factors >= 1, ALT1	0.984511	0.0777366	0.00460285	0.975728
SCORE782	CLivD category 2, alcohol use category 2, metabolic factors >= 2, ALT1	0.929839	0.255898	0.00535748	0.962906
SCORE783	CLivD category 2, alcohol use category 2, metabolic factors >= 3, ALT1	0.91435	0.495164	0.00770224	0.954425
SCORE784	CLivD category 2, alcohol use category 3, metabolic factors >= 1, ALT1	0.984511	0.0833409	0.00462999	0.975256
SCORE785	CLivD category 2, alcohol use category 3, metabolic factors >= 2, ALT1	0.929839	0.274428	0.00548843	0.963372
SCORE786	CLivD category 2, alcohol use category 3, metabolic factors >= 3, ALT1	0.894759	0.531773	0.00809871	0.95508
SCORE787	CLivD category 2, alcohol use category 4, metabolic factors >= 1, ALT1	0.984511	0.0839736	0.00463298	0.975438
SCORE788	CLivD category 2, alcohol use category 4, metabolic factors >= 2, ALT1	0.929839	0.275965	0.00549924	0.963568
SCORE789	CLivD category 2, alcohol use category 4, metabolic factors >= 3, ALT1	0.894759	0.534394	0.00814058	0.95529
SCORE790	CLivD category 3, alcohol use category 1, metabolic factors >= 1, ALT1	0.984511	0.0729459	0.00458029	0.975106
SCORE791	CLivD category 3, alcohol use category 1, metabolic factors >= 2, ALT1	0.929839	0.241616	0.00526083	0.96244
SCORE792	CLivD category 3, alcohol use category 1, metabolic factors >= 3, ALT1	0.91435	0.469674	0.00735422	0.952899
SCORE793	CLivD category 3, alcohol use category 2, metabolic factors >= 1, ALT1	0.984511	0.0777366	0.00460285	0.975728
SCORE794	CLivD category 3, alcohol use category 2, metabolic factors >= 2, ALT1	0.929839	0.256079	0.00535869	0.962931
SCORE795	CLivD category 3, alcohol use category 2, metabolic factors >= 3, ALT1	0.898861	0.496158	0.00759175	0.953691
SCORE796	CLivD category 3, alcohol use category 3, metabolic factors >= 1, ALT1	0.984511	0.0833409	0.00463033	0.974441
SCORE797	CLivD category 3, alcohol use category 3, metabolic factors >= 2, ALT1	0.929839	0.275875	0.00550012	0.962836
SCORE798	CLivD category 3, alcohol use category 3, metabolic factors >= 3, ALT1	0.87927	0.537196	0.00806444	0.953357
SCORE799	CLivD category 3, alcohol use category 4, metabolic factors >= 1, ALT1	0.984511	0.0839736	0.00463332	0.974629
SCORE800	CLivD category 3, alcohol use category 4, metabolic factors >= 2, ALT1	0.929839	0.277682	0.00551404	0.962529
SCORE801	CLivD category 3, alcohol use category 4, metabolic factors >= 3, ALT1	0.859678	0.540541	0.00794153	0.953208
SCORE802	CLivD category 1, alcohol use category 1, diabetes, ALT1	1	0.346651	0.00649021	0.974733
SCORE803	CLivD category 1, alcohol use category 2, diabetes, ALT1	1	0.347284	0.00649599	0.974778
SCORE804	CLivD category 1, alcohol use category 3, diabetes, ALT1	1	0.347284	0.00649599	0.974778
SCORE805	CLivD category 1, alcohol use category 4, diabetes, ALT1	1	0.347284	0.00649599	0.974778
SCORE806	CLivD category 2, alcohol use category 1, diabetes, ALT1	0.778131	0.688511	0.0105409	0.948452
SCORE807	CLivD category 2, alcohol use category 2, diabetes, ALT1	0.743051	0.725391	0.0113367	0.949319
SCORE808	CLivD category 2, alcohol use category 3, diabetes, ALT1	0.723459	0.777728	0.0134464	0.950434
SCORE809	CLivD category 2, alcohol use category 4, diabetes, ALT1	0.723459	0.781162	0.0136351	0.950642
SCORE810	CLivD category 3, alcohol use category 1, diabetes, ALT1	0.778131	0.690229	0.0106106	0.947897
SCORE811	CLivD category 3, alcohol use category 2, diabetes, ALT1	0.727562	0.728555	0.0112514	0.948422
SCORE812	CLivD category 3, alcohol use category 3, diabetes, ALT1	0.676993	0.791196	0.0134514	0.948316
SCORE813	CLivD category 3, alcohol use category 4, diabetes, ALT1	0.657401	0.795896	0.013351	0.948239
SCORE814	CLivD category 1, BMI >= 25, metabolic factors >= 1, ALT1	1	0.0486306	0.00453582	0.985811
SCORE815	CLivD category 1, BMI >= 25, metabolic factors >= 2, ALT1	1	0.123113	0.00490989	0.970715
SCORE816	CLivD category 1, BMI >= 25, metabolic factors >= 3, ALT1	1	0.160264	0.00511861	0.970446
SCORE817	CLivD category 1, BMI >= 30, metabolic factors >= 1, ALT1	1	0.054958	0.00456453	0.986158
SCORE818	CLivD category 1, BMI >= 30, metabolic factors >= 2, ALT1	1	0.158998	0.00510868	0.973101
SCORE819	CLivD category 1, BMI >= 30, metabolic factors >= 3, ALT1	1	0.24722	0.00567548	0.974893
SCORE820	CLivD category 1, BMI >= 35, metabolic factors >= 1, ALT1	1	0.054958	0.00456453	0.986158
SCORE821	CLivD category 1, BMI >= 35, metabolic factors >= 2, ALT1	1	0.161891	0.00512632	0.972315
SCORE822	CLivD category 1, BMI >= 35, metabolic factors >= 3, ALT1	1	0.262858	0.00579056	0.974472
SCORE823	CLivD category 2, BMI >= 25, metabolic factors >= 1, ALT1	0.984511	0.0737594	0.00458422	0.974886
SCORE824	CLivD category 2, BMI >= 25, metabolic factors >= 2, ALT1	0.945328	0.19859	0.00507048	0.962451
SCORE825	CLivD category 2, BMI >= 25, metabolic factors >= 3, ALT1	0.925737	0.273615	0.00547075	0.957379
SCORE826	CLivD category 2, BMI >= 30, metabolic factors >= 1, ALT1	0.984511	0.0846967	0.0046364	0.975642
SCORE827	CLivD category 2, BMI >= 30, metabolic factors >= 2, ALT1	0.929839	0.270993	0.00546243	0.963904
SCORE828	CLivD category 2, BMI >= 30, metabolic factors >= 3, ALT1	0.894759	0.481696	0.00733861	0.955771
SCORE829	CLivD category 2, BMI >= 35, metabolic factors >= 1, ALT1	0.984511	0.0846967	0.0046364	0.975642
SCORE830	CLivD category 2, BMI >= 35, metabolic factors >= 2, ALT1	0.929839	0.27705	0.0055074	0.963466
SCORE831	CLivD category 2, BMI >= 35, metabolic factors >= 3, ALT1	0.894759	0.527163	0.00802056	0.955323
SCORE832	CLivD category 3, BMI >= 25, metabolic factors >= 1, ALT1	0.984511	0.0743921	0.00458748	0.974181
SCORE833	CLivD category 3, BMI >= 25, metabolic factors >= 2, ALT1	0.894759	0.201844	0.00482049	0.960568
SCORE834	CLivD category 3, BMI >= 25, metabolic factors >= 3, ALT1	0.855576	0.278948	0.00509845	0.954398
SCORE835	CLivD category 3, BMI >= 30, metabolic factors >= 1, ALT1	0.984511	0.0857814	0.00464188	0.97515
SCORE836	CLivD category 3, BMI >= 30, metabolic factors >= 2, ALT1	0.87927	0.276236	0.00520461	0.962276
SCORE837	CLivD category 3, BMI >= 30, metabolic factors >= 3, ALT1	0.809109	0.493085	0.00679735	0.953137
SCORE838	CLivD category 3, BMI >= 35, metabolic factors >= 1, ALT1	0.984511	0.0857814	0.00464188	0.97515
SCORE839	CLivD category 3, BMI >= 35, metabolic factors >= 2, ALT1	0.87927	0.282473	0.00524902	0.961907
SCORE840	CLivD category 3, BMI >= 35, metabolic factors >= 3, ALT1	0.809109	0.539817	0.00746706	0.952755
SCORE841	CLivD category 1, BMI >= 25, diabetes, ALT1	1	0.171472	0.00518411	0.971328
SCORE842	CLivD category 1, BMI >= 30, diabetes, ALT1	1	0.301365	0.00608997	0.975552
SCORE843	CLivD category 1, BMI >= 35, diabetes, ALT1	1	0.336075	0.00639237	0.97482
SCORE844	CLivD category 2, BMI >= 25, diabetes, ALT1	0.906145	0.296393	0.0055298	0.954634
SCORE845	CLivD category 2, BMI >= 30, diabetes, ALT1	0.809109	0.635361	0.00935127	0.95211
SCORE846	CLivD category 2, BMI >= 35, diabetes, ALT1	0.738948	0.750339	0.0122897	0.950871
SCORE847	CLivD category 3, BMI >= 25, diabetes, ALT1	0.835984	0.302992	0.00515605	0.951434
SCORE848	CLivD category 3, BMI >= 30, diabetes, ALT1	0.723459	0.655247	0.00886674	0.949534
SCORE849	CLivD category 3, BMI >= 35, diabetes, ALT1	0.622321	0.774654	0.0115065	0.948182
SCORE850	CLivD category 1, metabolic factors >= 1, diabetes, ALT1	1	0.054958	0.00456453	0.986158
SCORE851	CLivD category 1, metabolic factors >= 2, diabetes, ALT1	1	0.16162	0.00512477	0.97227
SCORE852	CLivD category 1, metabolic factors >= 3, diabetes, ALT1	1	0.264756	0.00580491	0.974394
SCORE853	CLivD category 2, metabolic factors >= 1, diabetes, ALT1	0.984511	0.0846063	0.00463597	0.975617
SCORE854	CLivD category 2, metabolic factors >= 2, diabetes, ALT1	0.929839	0.275875	0.0054981	0.963797
SCORE855	CLivD category 2, metabolic factors >= 3, diabetes, ALT1	0.894759	0.527976	0.00802485	0.95632
SCORE856	CLivD category 3, metabolic factors >= 1, diabetes, ALT1	0.984511	0.085691	0.00464145	0.975124
SCORE857	CLivD category 3, metabolic factors >= 2, diabetes, ALT1	0.87927	0.281027	0.00523825	0.962189
SCORE858	CLivD category 3, metabolic factors >= 3, diabetes, ALT1	0.809109	0.540812	0.00747417	0.953711
SCORE859	alcohol use category 1, BMI >= 25, metabolic factors >= 1, ALT1	0.984511	0.0633644	0.00453549	0.974653
SCORE860	alcohol use category 1, BMI >= 25, metabolic factors >= 2, ALT1	0.945328	0.172105	0.00491346	0.962298
SCORE861	alcohol use category 1, BMI >= 25, metabolic factors >= 3, ALT1	0.945328	0.237368	0.00532953	0.956555
SCORE862	alcohol use category 1, BMI >= 30, metabolic factors >= 1, ALT1	0.984511	0.0729459	0.00458029	0.975106
SCORE863	alcohol use category 1, BMI >= 30, metabolic factors >= 2, ALT1	0.929839	0.235198	0.00521749	0.962861
SCORE864	alcohol use category 1, BMI >= 30, metabolic factors >= 3, ALT1	0.91435	0.418964	0.0067276	0.953361
SCORE865	alcohol use category 1, BMI >= 35, metabolic factors >= 1, ALT1	0.984511	0.0729459	0.00458029	0.975106
SCORE866	alcohol use category 1, BMI >= 35, metabolic factors >= 2, ALT1	0.929839	0.240622	0.00525443	0.962291
SCORE867	alcohol use category 1, BMI >= 35, metabolic factors >= 3, ALT1	0.91435	0.459188	0.00721691	0.952722
SCORE868	alcohol use category 2, BMI >= 25, metabolic factors >= 1, ALT1	0.984511	0.0676128	0.00455513	0.975201
SCORE869	alcohol use category 2, BMI >= 25, metabolic factors >= 2, ALT1	0.945328	0.1825	0.00497411	0.962188
SCORE870	alcohol use category 2, BMI >= 25, metabolic factors >= 3, ALT1	0.945328	0.250927	0.00542282	0.956907
SCORE871	alcohol use category 2, BMI >= 30, metabolic factors >= 1, ALT1	0.984511	0.0777366	0.00460285	0.975728
SCORE872	alcohol use category 2, BMI >= 30, metabolic factors >= 2, ALT1	0.929839	0.249571	0.00531313	0.963328
SCORE873	alcohol use category 2, BMI >= 30, metabolic factors >= 3, ALT1	0.898861	0.443279	0.00688882	0.954297
SCORE874	alcohol use category 2, BMI >= 35, metabolic factors >= 1, ALT1	0.984511	0.0777366	0.00460285	0.975728
SCORE875	alcohol use category 2, BMI >= 35, metabolic factors >= 2, ALT1	0.929839	0.255085	0.00535204	0.962792
SCORE876	alcohol use category 2, BMI >= 35, metabolic factors >= 3, ALT1	0.898861	0.485311	0.00743822	0.953508
SCORE877	alcohol use category 3, BMI >= 25, metabolic factors >= 1, ALT1	0.984511	0.0724939	0.0045787	0.973523
SCORE878	alcohol use category 3, BMI >= 25, metabolic factors >= 2, ALT1	0.945328	0.196511	0.00505868	0.961732
SCORE879	alcohol use category 3, BMI >= 25, metabolic factors >= 3, ALT1	0.925737	0.271626	0.00545897	0.956054
SCORE880	alcohol use category 3, BMI >= 30, metabolic factors >= 1, ALT1	0.984511	0.0833409	0.00463033	0.974441
SCORE881	alcohol use category 3, BMI >= 30, metabolic factors >= 2, ALT1	0.929839	0.268824	0.00544837	0.96313
SCORE882	alcohol use category 3, BMI >= 30, metabolic factors >= 3, ALT1	0.87927	0.480159	0.00720587	0.953565
SCORE883	alcohol use category 3, BMI >= 35, metabolic factors >= 1, ALT1	0.984511	0.0833409	0.00463033	0.974441
SCORE884	alcohol use category 3, BMI >= 35, metabolic factors >= 2, ALT1	0.929839	0.27479	0.00549248	0.962695
SCORE885	alcohol use category 3, BMI >= 35, metabolic factors >= 3, ALT1	0.87927	0.525626	0.00787737	0.953029
SCORE886	alcohol use category 4, BMI >= 25, metabolic factors >= 1, ALT1	0.984511	0.0731266	0.00458163	0.973746
SCORE887	alcohol use category 4, BMI >= 25, metabolic factors >= 2, ALT1	0.945328	0.197867	0.0050676	0.961228
SCORE888	alcohol use category 4, BMI >= 25, metabolic factors >= 3, ALT1	0.906145	0.273253	0.00535631	0.955461
SCORE889	alcohol use category 4, BMI >= 30, metabolic factors >= 1, ALT1	0.984511	0.0839736	0.00463332	0.974629
SCORE890	alcohol use category 4, BMI >= 30, metabolic factors >= 2, ALT1	0.929839	0.270632	0.00546204	0.962812
SCORE891	alcohol use category 4, BMI >= 30, metabolic factors >= 3, ALT1	0.859678	0.483232	0.00708717	0.953372
SCORE892	alcohol use category 4, BMI >= 35, metabolic factors >= 1, ALT1	0.984511	0.0839736	0.00463332	0.974629
SCORE893	alcohol use category 4, BMI >= 35, metabolic factors >= 2, ALT1	0.929839	0.276688	0.005507	0.962399
SCORE894	alcohol use category 4, BMI >= 35, metabolic factors >= 3, ALT1	0.859678	0.529061	0.00775739	0.952886
SCORE895	alcohol use category 1, BMI >= 25, diabetes, ALT1	0.925737	0.25861	0.00537147	0.952991
SCORE896	alcohol use category 1, BMI >= 30, diabetes, ALT1	0.863781	0.555274	0.0082726	0.949552
SCORE897	alcohol use category 1, BMI >= 35, diabetes, ALT1	0.79362	0.656784	0.00979549	0.948125
SCORE898	alcohol use category 2, BMI >= 25, diabetes, ALT1	0.925737	0.272711	0.00547209	0.953579
SCORE899	alcohol use category 2, BMI >= 30, diabetes, ALT1	0.813212	0.587273	0.00836837	0.95002
SCORE900	alcohol use category 2, BMI >= 35, diabetes, ALT1	0.743051	0.693844	0.0102318	0.948574
SCORE901	alcohol use category 3, BMI >= 25, diabetes, ALT1	0.906145	0.294857	0.00552184	0.953027
SCORE902	alcohol use category 3, BMI >= 30, diabetes, ALT1	0.79362	0.637982	0.00927936	0.949482
SCORE903	alcohol use category 3, BMI >= 35, diabetes, ALT1	0.692482	0.754497	0.0118051	0.948004
SCORE904	alcohol use category 4, BMI >= 25, diabetes, ALT1	0.886554	0.296755	0.00541784	0.952542
SCORE905	alcohol use category 4, BMI >= 30, diabetes, ALT1	0.774029	0.641869	0.00914622	0.949419
SCORE906	alcohol use category 4, BMI >= 35, diabetes, ALT1	0.67289	0.759378	0.0116929	0.948022
SCORE907	alcohol use category 1, metabolic factors >= 1, diabetes, ALT1	0.984511	0.0728555	0.00457987	0.975076
SCORE908	alcohol use category 1, metabolic factors >= 2, diabetes, ALT1	0.929839	0.239537	0.00524746	0.962126
SCORE909	alcohol use category 1, metabolic factors >= 3, diabetes, ALT1	0.91435	0.460635	0.0072279	0.953962
SCORE910	alcohol use category 2, metabolic factors >= 1, diabetes, ALT1	0.984511	0.0776462	0.00460243	0.975701
SCORE911	alcohol use category 2, metabolic factors >= 2, diabetes, ALT1	0.929839	0.254	0.00534433	0.9629
SCORE912	alcohol use category 2, metabolic factors >= 3, diabetes, ALT1	0.898861	0.486577	0.00744673	0.954799
SCORE913	alcohol use category 3, metabolic factors >= 1, diabetes, ALT1	0.984511	0.0832505	0.00462991	0.974414
SCORE914	alcohol use category 3, metabolic factors >= 2, diabetes, ALT1	0.929839	0.273524	0.00548259	0.963013
SCORE915	alcohol use category 3, metabolic factors >= 3, diabetes, ALT1	0.87927	0.52662	0.00788326	0.954166
SCORE916	alcohol use category 4, metabolic factors >= 1, diabetes, ALT1	0.984511	0.0838832	0.00463289	0.974602
SCORE917	alcohol use category 4, metabolic factors >= 2, diabetes, ALT1	0.929839	0.275423	0.00549706	0.962714
SCORE918	alcohol use category 4, metabolic factors >= 3, diabetes, ALT1	0.859678	0.529965	0.00776186	0.954008
SCORE919	BMI >= 25, metabolic factors >= 1, diabetes, ALT1	0.984511	0.0743921	0.00458748	0.974181
SCORE920	BMI >= 25, metabolic factors >= 2, diabetes, ALT1	0.863781	0.200488	0.00464741	0.959327
SCORE921	BMI >= 25, metabolic factors >= 3, diabetes, ALT1	0.824598	0.273253	0.00487684	0.954094
SCORE922	BMI >= 30, metabolic factors >= 1, diabetes, ALT1	0.984511	0.0857814	0.00464188	0.97515
SCORE923	BMI >= 30, metabolic factors >= 2, diabetes, ALT1	0.848292	0.274699	0.00501274	0.961352
SCORE924	BMI >= 30, metabolic factors >= 3, diabetes, ALT1	0.778131	0.485311	0.00644438	0.952662
SCORE925	BMI >= 35, metabolic factors >= 1, diabetes, ALT1	0.984511	0.0857814	0.00464188	0.97515
SCORE926	BMI >= 35, metabolic factors >= 2, diabetes, ALT1	0.848292	0.280936	0.00505544	0.961001
SCORE927	BMI >= 35, metabolic factors >= 3, diabetes, ALT1	0.778131	0.531501	0.00706415	0.951994
SCORE928	CLivD category 1, alcohol use category 1, BMI >= 25, metabolic factors >= 1, ALT1	1	0.0484498	0.00453501	0.985759
SCORE929	CLivD category 1, alcohol use category 1, BMI >= 25, metabolic factors >= 2, ALT1	1	0.122842	0.00490847	0.970652
SCORE930	CLivD category 1, alcohol use category 1, BMI >= 25, metabolic factors >= 3, ALT1	1	0.159993	0.00511707	0.970397
SCORE931	CLivD category 1, alcohol use category 1, BMI >= 30, metabolic factors >= 1, ALT1	1	0.0546868	0.00456331	0.98609
SCORE932	CLivD category 1, alcohol use category 1, BMI >= 30, metabolic factors >= 2, ALT1	1	0.158366	0.0051051	0.972996
SCORE933	CLivD category 1, alcohol use category 1, BMI >= 30, metabolic factors >= 3, ALT1	1	0.246588	0.00567106	0.97483
SCORE934	CLivD category 1, alcohol use category 1, BMI >= 35, metabolic factors >= 1, ALT1	1	0.0546868	0.00456331	0.98609
SCORE935	CLivD category 1, alcohol use category 1, BMI >= 35, metabolic factors >= 2, ALT1	1	0.161258	0.00512272	0.972209
SCORE936	CLivD category 1, alcohol use category 1, BMI >= 35, metabolic factors >= 3, ALT1	1	0.262225	0.00578597	0.974412
SCORE937	CLivD category 1, alcohol use category 2, BMI >= 25, metabolic factors >= 1, ALT1	1	0.0486306	0.00453582	0.985811
SCORE938	CLivD category 1, alcohol use category 2, BMI >= 25, metabolic factors >= 2, ALT1	1	0.123113	0.00490989	0.970715
SCORE939	CLivD category 1, alcohol use category 2, BMI >= 25, metabolic factors >= 3, ALT1	1	0.160264	0.00511861	0.970446
SCORE940	CLivD category 1, alcohol use category 2, BMI >= 30, metabolic factors >= 1, ALT1	1	0.054958	0.00456453	0.986158
SCORE941	CLivD category 1, alcohol use category 2, BMI >= 30, metabolic factors >= 2, ALT1	1	0.158998	0.00510868	0.973101
SCORE942	CLivD category 1, alcohol use category 2, BMI >= 30, metabolic factors >= 3, ALT1	1	0.24722	0.00567548	0.974893
SCORE943	CLivD category 1, alcohol use category 2, BMI >= 35, metabolic factors >= 1, ALT1	1	0.054958	0.00456453	0.986158
SCORE944	CLivD category 1, alcohol use category 2, BMI >= 35, metabolic factors >= 2, ALT1	1	0.161891	0.00512632	0.972315
SCORE945	CLivD category 1, alcohol use category 2, BMI >= 35, metabolic factors >= 3, ALT1	1	0.262858	0.00579056	0.974472
SCORE946	CLivD category 1, alcohol use category 3, BMI >= 25, metabolic factors >= 1, ALT1	1	0.0486306	0.00453582	0.985811
SCORE947	CLivD category 1, alcohol use category 3, BMI >= 25, metabolic factors >= 2, ALT1	1	0.123113	0.00490989	0.970715
SCORE948	CLivD category 1, alcohol use category 3, BMI >= 25, metabolic factors >= 3, ALT1	1	0.160264	0.00511861	0.970446
SCORE949	CLivD category 1, alcohol use category 3, BMI >= 30, metabolic factors >= 1, ALT1	1	0.054958	0.00456453	0.986158
SCORE950	CLivD category 1, alcohol use category 3, BMI >= 30, metabolic factors >= 2, ALT1	1	0.158998	0.00510868	0.973101
SCORE951	CLivD category 1, alcohol use category 3, BMI >= 30, metabolic factors >= 3, ALT1	1	0.24722	0.00567548	0.974893
SCORE952	CLivD category 1, alcohol use category 3, BMI >= 35, metabolic factors >= 1, ALT1	1	0.054958	0.00456453	0.986158
SCORE953	CLivD category 1, alcohol use category 3, BMI >= 35, metabolic factors >= 2, ALT1	1	0.161891	0.00512632	0.972315
SCORE954	CLivD category 1, alcohol use category 3, BMI >= 35, metabolic factors >= 3, ALT1	1	0.262858	0.00579056	0.974472
SCORE955	CLivD category 1, alcohol use category 4, BMI >= 25, metabolic factors >= 1, ALT1	1	0.0486306	0.00453582	0.985811
SCORE956	CLivD category 1, alcohol use category 4, BMI >= 25, metabolic factors >= 2, ALT1	1	0.123113	0.00490989	0.970715
SCORE957	CLivD category 1, alcohol use category 4, BMI >= 25, metabolic factors >= 3, ALT1	1	0.160264	0.00511861	0.970446
SCORE958	CLivD category 1, alcohol use category 4, BMI >= 30, metabolic factors >= 1, ALT1	1	0.054958	0.00456453	0.986158
SCORE959	CLivD category 1, alcohol use category 4, BMI >= 30, metabolic factors >= 2, ALT1	1	0.158998	0.00510868	0.973101
SCORE960	CLivD category 1, alcohol use category 4, BMI >= 30, metabolic factors >= 3, ALT1	1	0.24722	0.00567548	0.974893
SCORE961	CLivD category 1, alcohol use category 4, BMI >= 35, metabolic factors >= 1, ALT1	1	0.054958	0.00456453	0.986158
SCORE962	CLivD category 1, alcohol use category 4, BMI >= 35, metabolic factors >= 2, ALT1	1	0.161891	0.00512632	0.972315
SCORE963	CLivD category 1, alcohol use category 4, BMI >= 35, metabolic factors >= 3, ALT1	1	0.262858	0.00579056	0.974472
SCORE964	CLivD category 2, alcohol use category 1, BMI >= 25, metabolic factors >= 1, ALT1	0.984511	0.0633644	0.00453549	0.974653
SCORE965	CLivD category 2, alcohol use category 1, BMI >= 25, metabolic factors >= 2, ALT1	0.945328	0.172105	0.00491346	0.962298
SCORE966	CLivD category 2, alcohol use category 1, BMI >= 25, metabolic factors >= 3, ALT1	0.945328	0.237368	0.00532953	0.956555
SCORE967	CLivD category 2, alcohol use category 1, BMI >= 30, metabolic factors >= 1, ALT1	0.984511	0.0729459	0.00458029	0.975106
SCORE968	CLivD category 2, alcohol use category 1, BMI >= 30, metabolic factors >= 2, ALT1	0.929839	0.235198	0.00521749	0.962861
SCORE969	CLivD category 2, alcohol use category 1, BMI >= 30, metabolic factors >= 3, ALT1	0.91435	0.418783	0.00672336	0.953807
SCORE970	CLivD category 2, alcohol use category 1, BMI >= 35, metabolic factors >= 1, ALT1	0.984511	0.0729459	0.00458029	0.975106
SCORE971	CLivD category 2, alcohol use category 1, BMI >= 35, metabolic factors >= 2, ALT1	0.929839	0.240622	0.00525443	0.962291
SCORE972	CLivD category 2, alcohol use category 1, BMI >= 35, metabolic factors >= 3, ALT1	0.91435	0.458827	0.0072098	0.95311
SCORE973	CLivD category 2, alcohol use category 2, BMI >= 25, metabolic factors >= 1, ALT1	0.984511	0.0676128	0.00455513	0.975201
SCORE974	CLivD category 2, alcohol use category 2, BMI >= 25, metabolic factors >= 2, ALT1	0.945328	0.182319	0.00497309	0.962152
SCORE975	CLivD category 2, alcohol use category 2, BMI >= 25, metabolic factors >= 3, ALT1	0.945328	0.250655	0.00542038	0.957193
SCORE976	CLivD category 2, alcohol use category 2, BMI >= 30, metabolic factors >= 1, ALT1	0.984511	0.0777366	0.00460285	0.975728
SCORE977	CLivD category 2, alcohol use category 2, BMI >= 30, metabolic factors >= 2, ALT1	0.929839	0.24939	0.00531194	0.963302
SCORE978	CLivD category 2, alcohol use category 2, BMI >= 30, metabolic factors >= 3, ALT1	0.91435	0.442556	0.00699475	0.955
SCORE979	CLivD category 2, alcohol use category 2, BMI >= 35, metabolic factors >= 1, ALT1	0.984511	0.0777366	0.00460285	0.975728
SCORE980	CLivD category 2, alcohol use category 2, BMI >= 35, metabolic factors >= 2, ALT1	0.929839	0.254904	0.00535083	0.962766
SCORE981	CLivD category 2, alcohol use category 2, BMI >= 35, metabolic factors >= 3, ALT1	0.91435	0.484407	0.00754809	0.954266
SCORE982	CLivD category 2, alcohol use category 3, BMI >= 25, metabolic factors >= 1, ALT1	0.984511	0.0724939	0.00457837	0.974458
SCORE983	CLivD category 2, alcohol use category 3, BMI >= 25, metabolic factors >= 2, ALT1	0.945328	0.195697	0.00505349	0.961917
SCORE984	CLivD category 2, alcohol use category 3, BMI >= 25, metabolic factors >= 3, ALT1	0.925737	0.269818	0.00544427	0.956806
SCORE985	CLivD category 2, alcohol use category 3, BMI >= 30, metabolic factors >= 1, ALT1	0.984511	0.0833409	0.00462999	0.975256
SCORE986	CLivD category 2, alcohol use category 3, BMI >= 30, metabolic factors >= 2, ALT1	0.929839	0.267468	0.00543753	0.963694
SCORE987	CLivD category 2, alcohol use category 3, BMI >= 30, metabolic factors >= 3, ALT1	0.894759	0.47573	0.00726069	0.955378
SCORE988	CLivD category 2, alcohol use category 3, BMI >= 35, metabolic factors >= 1, ALT1	0.984511	0.0833409	0.00462999	0.975256
SCORE989	CLivD category 2, alcohol use category 3, BMI >= 35, metabolic factors >= 2, ALT1	0.929839	0.273253	0.00548019	0.96322
SCORE990	CLivD category 2, alcohol use category 3, BMI >= 35, metabolic factors >= 3, ALT1	0.894759	0.520383	0.0079152	0.954892
SCORE991	CLivD category 2, alcohol use category 4, BMI >= 25, metabolic factors >= 1, ALT1	0.984511	0.0731266	0.0045813	0.974674
SCORE992	CLivD category 2, alcohol use category 4, BMI >= 25, metabolic factors >= 2, ALT1	0.945328	0.196872	0.00506038	0.962136
SCORE993	CLivD category 2, alcohol use category 4, BMI >= 25, metabolic factors >= 3, ALT1	0.925737	0.271174	0.0054537	0.957012
SCORE994	CLivD category 2, alcohol use category 4, BMI >= 30, metabolic factors >= 1, ALT1	0.984511	0.0839736	0.00463298	0.975438
SCORE995	CLivD category 2, alcohol use category 4, BMI >= 30, metabolic factors >= 2, ALT1	0.929839	0.269005	0.00544814	0.963893
SCORE996	CLivD category 2, alcohol use category 4, BMI >= 30, metabolic factors >= 3, ALT1	0.894759	0.47808	0.00729083	0.955587
SCORE997	CLivD category 2, alcohol use category 4, BMI >= 35, metabolic factors >= 1, ALT1	0.984511	0.0839736	0.00463298	0.975438
SCORE998	CLivD category 2, alcohol use category 4, BMI >= 35, metabolic factors >= 2, ALT1	0.929839	0.27479	0.00549097	0.963418
SCORE999	CLivD category 2, alcohol use category 4, BMI >= 35, metabolic factors >= 3, ALT1	0.894759	0.523005	0.00795519	0.955108
SCORE1000	CLivD category 3, alcohol use category 1, BMI >= 25, metabolic factors >= 1, ALT1	0.984511	0.0633644	0.00453549	0.974653
SCORE1001	CLivD category 3, alcohol use category 1, BMI >= 25, metabolic factors >= 2, ALT1	0.945328	0.172105	0.00491346	0.962298
SCORE1002	CLivD category 3, alcohol use category 1, BMI >= 25, metabolic factors >= 3, ALT1	0.945328	0.237368	0.00532953	0.956555
SCORE1003	CLivD category 3, alcohol use category 1, BMI >= 30, metabolic factors >= 1, ALT1	0.984511	0.0729459	0.00458029	0.975106
SCORE1004	CLivD category 3, alcohol use category 1, BMI >= 30, metabolic factors >= 2, ALT1	0.929839	0.235198	0.00521749	0.962861
SCORE1005	CLivD category 3, alcohol use category 1, BMI >= 30, metabolic factors >= 3, ALT1	0.91435	0.418964	0.0067276	0.953361
SCORE1006	CLivD category 3, alcohol use category 1, BMI >= 35, metabolic factors >= 1, ALT1	0.984511	0.0729459	0.00458029	0.975106
SCORE1007	CLivD category 3, alcohol use category 1, BMI >= 35, metabolic factors >= 2, ALT1	0.929839	0.240622	0.00525443	0.962291
SCORE1008	CLivD category 3, alcohol use category 1, BMI >= 35, metabolic factors >= 3, ALT1	0.91435	0.459188	0.00721691	0.952722
SCORE1009	CLivD category 3, alcohol use category 2, BMI >= 25, metabolic factors >= 1, ALT1	0.984511	0.0676128	0.00455513	0.975201
SCORE1010	CLivD category 3, alcohol use category 2, BMI >= 25, metabolic factors >= 2, ALT1	0.945328	0.1825	0.00497411	0.962188
SCORE1011	CLivD category 3, alcohol use category 2, BMI >= 25, metabolic factors >= 3, ALT1	0.945328	0.250927	0.00542282	0.956907
SCORE1012	CLivD category 3, alcohol use category 2, BMI >= 30, metabolic factors >= 1, ALT1	0.984511	0.0777366	0.00460285	0.975728
SCORE1013	CLivD category 3, alcohol use category 2, BMI >= 30, metabolic factors >= 2, ALT1	0.929839	0.249571	0.00531313	0.963328
SCORE1014	CLivD category 3, alcohol use category 2, BMI >= 30, metabolic factors >= 3, ALT1	0.898861	0.443189	0.00688778	0.954288
SCORE1015	CLivD category 3, alcohol use category 2, BMI >= 35, metabolic factors >= 1, ALT1	0.984511	0.0777366	0.00460285	0.975728
SCORE1016	CLivD category 3, alcohol use category 2, BMI >= 35, metabolic factors >= 2, ALT1	0.929839	0.255085	0.00535204	0.962792
SCORE1017	CLivD category 3, alcohol use category 2, BMI >= 35, metabolic factors >= 3, ALT1	0.898861	0.485221	0.00743701	0.953499
SCORE1018	CLivD category 3, alcohol use category 3, BMI >= 25, metabolic factors >= 1, ALT1	0.984511	0.0724939	0.0045787	0.973523
SCORE1019	CLivD category 3, alcohol use category 3, BMI >= 25, metabolic factors >= 2, ALT1	0.945328	0.196421	0.00505815	0.961716
SCORE1020	CLivD category 3, alcohol use category 3, BMI >= 25, metabolic factors >= 3, ALT1	0.925737	0.271536	0.00545834	0.95604
SCORE1021	CLivD category 3, alcohol use category 3, BMI >= 30, metabolic factors >= 1, ALT1	0.984511	0.0833409	0.00463033	0.974441
SCORE1022	CLivD category 3, alcohol use category 3, BMI >= 30, metabolic factors >= 2, ALT1	0.929839	0.268734	0.00544775	0.963118
SCORE1023	CLivD category 3, alcohol use category 3, BMI >= 30, metabolic factors >= 3, ALT1	0.87927	0.479707	0.00719826	0.953794
SCORE1024	CLivD category 3, alcohol use category 3, BMI >= 35, metabolic factors >= 1, ALT1	0.984511	0.0833409	0.00463033	0.974441
SCORE1025	CLivD category 3, alcohol use category 3, BMI >= 35, metabolic factors >= 2, ALT1	0.929839	0.274699	0.00549184	0.962683
SCORE1026	CLivD category 3, alcohol use category 3, BMI >= 35, metabolic factors >= 3, ALT1	0.87927	0.525174	0.00786828	0.953237
SCORE1027	CLivD category 3, alcohol use category 4, BMI >= 25, metabolic factors >= 1, ALT1	0.984511	0.0731266	0.00458163	0.973746
SCORE1028	CLivD category 3, alcohol use category 4, BMI >= 25, metabolic factors >= 2, ALT1	0.945328	0.197776	0.00506706	0.961211
SCORE1029	CLivD category 3, alcohol use category 4, BMI >= 25, metabolic factors >= 3, ALT1	0.906145	0.273163	0.00535569	0.955447
SCORE1030	CLivD category 3, alcohol use category 4, BMI >= 30, metabolic factors >= 1, ALT1	0.984511	0.0839736	0.00463332	0.974629
SCORE1031	CLivD category 3, alcohol use category 4, BMI >= 30, metabolic factors >= 2, ALT1	0.929839	0.270541	0.00546141	0.9628
SCORE1032	CLivD category 3, alcohol use category 4, BMI >= 30, metabolic factors >= 3, ALT1	0.859678	0.48278	0.00707965	0.9536
SCORE1033	CLivD category 3, alcohol use category 4, BMI >= 35, metabolic factors >= 1, ALT1	0.984511	0.0839736	0.00463332	0.974629
SCORE1034	CLivD category 3, alcohol use category 4, BMI >= 35, metabolic factors >= 2, ALT1	0.929839	0.276507	0.00550573	0.962375
SCORE1035	CLivD category 3, alcohol use category 4, BMI >= 35, metabolic factors >= 3, ALT1	0.859678	0.528518	0.00774701	0.953086
SCORE1036	CLivD category 1, alcohol use category 1, BMI >= 25, diabetes, ALT1	1	0.171201	0.00518253	0.971284
SCORE1037	CLivD category 1, alcohol use category 1, BMI >= 30, diabetes, ALT1	1	0.300732	0.00608489	0.975502
SCORE1038	CLivD category 1, alcohol use category 1, BMI >= 35, diabetes, ALT1	1	0.335442	0.00638677	0.974774
SCORE1039	CLivD category 1, alcohol use category 2, BMI >= 25, diabetes, ALT1	1	0.171472	0.00518411	0.971328
SCORE1040	CLivD category 1, alcohol use category 2, BMI >= 30, diabetes, ALT1	1	0.301365	0.00608997	0.975552
SCORE1041	CLivD category 1, alcohol use category 2, BMI >= 35, diabetes, ALT1	1	0.336075	0.00639237	0.97482
SCORE1042	CLivD category 1, alcohol use category 3, BMI >= 25, diabetes, ALT1	1	0.171472	0.00518411	0.971328
SCORE1043	CLivD category 1, alcohol use category 3, BMI >= 30, diabetes, ALT1	1	0.301365	0.00608997	0.975552
SCORE1044	CLivD category 1, alcohol use category 3, BMI >= 35, diabetes, ALT1	1	0.336075	0.00639237	0.97482
SCORE1045	CLivD category 1, alcohol use category 4, BMI >= 25, diabetes, ALT1	1	0.171472	0.00518411	0.971328
SCORE1046	CLivD category 1, alcohol use category 4, BMI >= 30, diabetes, ALT1	1	0.301365	0.00608997	0.975552
SCORE1047	CLivD category 1, alcohol use category 4, BMI >= 35, diabetes, ALT1	1	0.336075	0.00639237	0.97482
SCORE1048	CLivD category 2, alcohol use category 1, BMI >= 25, diabetes, ALT1	0.925737	0.258519	0.00537086	0.952975
SCORE1049	CLivD category 2, alcohol use category 1, BMI >= 30, diabetes, ALT1	0.863781	0.554461	0.008251	0.95021
SCORE1050	CLivD category 2, alcohol use category 1, BMI >= 35, diabetes, ALT1	0.79362	0.655157	0.00973957	0.948716
SCORE1051	CLivD category 2, alcohol use category 2, BMI >= 25, diabetes, ALT1	0.925737	0.272349	0.00546842	0.954061
SCORE1052	CLivD category 2, alcohol use category 2, BMI >= 30, diabetes, ALT1	0.828701	0.585555	0.00848104	0.951041
SCORE1053	CLivD category 2, alcohol use category 2, BMI >= 35, diabetes, ALT1	0.75854	0.690861	0.0103255	0.94953
SCORE1054	CLivD category 2, alcohol use category 3, BMI >= 25, diabetes, ALT1	0.906145	0.292326	0.0055002	0.954032
SCORE1055	CLivD category 2, alcohol use category 3, BMI >= 30, diabetes, ALT1	0.809109	0.62813	0.00918005	0.951895
SCORE1056	CLivD category 2, alcohol use category 3, BMI >= 35, diabetes, ALT1	0.738948	0.741481	0.0119005	0.950574
SCORE1057	CLivD category 2, alcohol use category 4, BMI >= 25, diabetes, ALT1	0.906145	0.293862	0.00551135	0.954261
SCORE1058	CLivD category 2, alcohol use category 4, BMI >= 30, diabetes, ALT1	0.809109	0.630932	0.00924374	0.952098
SCORE1059	CLivD category 2, alcohol use category 4, BMI >= 35, diabetes, ALT1	0.738948	0.744915	0.0120449	0.950791
SCORE1060	CLivD category 3, alcohol use category 1, BMI >= 25, diabetes, ALT1	0.925737	0.25861	0.00537147	0.952991
SCORE1061	CLivD category 3, alcohol use category 1, BMI >= 30, diabetes, ALT1	0.863781	0.555274	0.0082726	0.949552
SCORE1062	CLivD category 3, alcohol use category 1, BMI >= 35, diabetes, ALT1	0.79362	0.656784	0.00979549	0.948125
SCORE1063	CLivD category 3, alcohol use category 2, BMI >= 25, diabetes, ALT1	0.925737	0.272711	0.00547209	0.953579
SCORE1064	CLivD category 3, alcohol use category 2, BMI >= 30, diabetes, ALT1	0.813212	0.587183	0.00836669	0.950012
SCORE1065	CLivD category 3, alcohol use category 2, BMI >= 35, diabetes, ALT1	0.743051	0.693754	0.010229	0.948568
SCORE1066	CLivD category 3, alcohol use category 3, BMI >= 25, diabetes, ALT1	0.906145	0.294766	0.00552118	0.953014
SCORE1067	CLivD category 3, alcohol use category 3, BMI >= 30, diabetes, ALT1	0.79362	0.637169	0.0092519	0.949927
SCORE1068	CLivD category 3, alcohol use category 3, BMI >= 35, diabetes, ALT1	0.692482	0.753593	0.0117503	0.948371
SCORE1069	CLivD category 3, alcohol use category 4, BMI >= 25, diabetes, ALT1	0.886554	0.296665	0.0054172	0.952528
SCORE1070	CLivD category 3, alcohol use category 4, BMI >= 30, diabetes, ALT1	0.774029	0.641056	0.00911888	0.94986
SCORE1071	CLivD category 3, alcohol use category 4, BMI >= 35, diabetes, ALT1	0.67289	0.758203	0.0116258	0.948369
SCORE1072	CLivD category 1, alcohol use category 1, metabolic factors >= 1, diabetes, ALT1	1	0.0546868	0.00456331	0.98609
SCORE1073	CLivD category 1, alcohol use category 1, metabolic factors >= 2, diabetes, ALT1	1	0.160987	0.00512117	0.972164
SCORE1074	CLivD category 1, alcohol use category 1, metabolic factors >= 3, diabetes, ALT1	1	0.264124	0.0058003	0.974335
SCORE1075	CLivD category 1, alcohol use category 2, metabolic factors >= 1, diabetes, ALT1	1	0.054958	0.00456453	0.986158
SCORE1076	CLivD category 1, alcohol use category 2, metabolic factors >= 2, diabetes, ALT1	1	0.16162	0.00512477	0.97227
SCORE1077	CLivD category 1, alcohol use category 2, metabolic factors >= 3, diabetes, ALT1	1	0.264756	0.00580491	0.974394
SCORE1078	CLivD category 1, alcohol use category 3, metabolic factors >= 1, diabetes, ALT1	1	0.054958	0.00456453	0.986158
SCORE1079	CLivD category 1, alcohol use category 3, metabolic factors >= 2, diabetes, ALT1	1	0.16162	0.00512477	0.97227
SCORE1080	CLivD category 1, alcohol use category 3, metabolic factors >= 3, diabetes, ALT1	1	0.264756	0.00580491	0.974394
SCORE1081	CLivD category 1, alcohol use category 4, metabolic factors >= 1, diabetes, ALT1	1	0.054958	0.00456453	0.986158
SCORE1082	CLivD category 1, alcohol use category 4, metabolic factors >= 2, diabetes, ALT1	1	0.16162	0.00512477	0.97227
SCORE1083	CLivD category 1, alcohol use category 4, metabolic factors >= 3, diabetes, ALT1	1	0.264756	0.00580491	0.974394
SCORE1084	CLivD category 2, alcohol use category 1, metabolic factors >= 1, diabetes, ALT1	0.984511	0.0728555	0.00457987	0.975076
SCORE1085	CLivD category 2, alcohol use category 1, metabolic factors >= 2, diabetes, ALT1	0.929839	0.239537	0.00524746	0.962126
SCORE1086	CLivD category 2, alcohol use category 1, metabolic factors >= 3, diabetes, ALT1	0.91435	0.460183	0.00722054	0.954202
SCORE1087	CLivD category 2, alcohol use category 2, metabolic factors >= 1, diabetes, ALT1	0.984511	0.0776462	0.00460243	0.975701
SCORE1088	CLivD category 2, alcohol use category 2, metabolic factors >= 2, diabetes, ALT1	0.929839	0.253819	0.00534313	0.962874
SCORE1089	CLivD category 2, alcohol use category 2, metabolic factors >= 3, diabetes, ALT1	0.91435	0.485583	0.00755645	0.955417
SCORE1090	CLivD category 2, alcohol use category 3, metabolic factors >= 1, diabetes, ALT1	0.984511	0.0832505	0.00462957	0.97523
SCORE1091	CLivD category 2, alcohol use category 3, metabolic factors >= 2, diabetes, ALT1	0.929839	0.272168	0.00547161	0.963566
SCORE1092	CLivD category 2, alcohol use category 3, metabolic factors >= 3, diabetes, ALT1	0.894759	0.521378	0.00792076	0.956075
SCORE1093	CLivD category 2, alcohol use category 4, metabolic factors >= 1, diabetes, ALT1	0.984511	0.0838832	0.00463256	0.975412
SCORE1094	CLivD category 2, alcohol use category 4, metabolic factors >= 2, diabetes, ALT1	0.929839	0.273705	0.00548236	0.963763
SCORE1095	CLivD category 2, alcohol use category 4, metabolic factors >= 3, diabetes, ALT1	0.894759	0.523909	0.00795941	0.956278
SCORE1096	CLivD category 3, alcohol use category 1, metabolic factors >= 1, diabetes, ALT1	0.984511	0.0728555	0.00457987	0.975076
SCORE1097	CLivD category 3, alcohol use category 1, metabolic factors >= 2, diabetes, ALT1	0.929839	0.239537	0.00524746	0.962126
SCORE1098	CLivD category 3, alcohol use category 1, metabolic factors >= 3, diabetes, ALT1	0.91435	0.460635	0.0072279	0.953962
SCORE1099	CLivD category 3, alcohol use category 2, metabolic factors >= 1, diabetes, ALT1	0.984511	0.0776462	0.00460243	0.975701
SCORE1100	CLivD category 3, alcohol use category 2, metabolic factors >= 2, diabetes, ALT1	0.929839	0.254	0.00534433	0.9629
SCORE1101	CLivD category 3, alcohol use category 2, metabolic factors >= 3, diabetes, ALT1	0.898861	0.486486	0.00744552	0.954791
SCORE1102	CLivD category 3, alcohol use category 3, metabolic factors >= 1, diabetes, ALT1	0.984511	0.0832505	0.00462991	0.974414
SCORE1103	CLivD category 3, alcohol use category 3, metabolic factors >= 2, diabetes, ALT1	0.929839	0.273434	0.00548196	0.963001
SCORE1104	CLivD category 3, alcohol use category 3, metabolic factors >= 3, diabetes, ALT1	0.87927	0.526349	0.00787692	0.95439
SCORE1105	CLivD category 3, alcohol use category 4, metabolic factors >= 1, diabetes, ALT1	0.984511	0.0838832	0.00463289	0.974602
SCORE1106	CLivD category 3, alcohol use category 4, metabolic factors >= 2, diabetes, ALT1	0.929839	0.275242	0.00549579	0.96269
SCORE1107	CLivD category 3, alcohol use category 4, metabolic factors >= 3, diabetes, ALT1	0.859678	0.529603	0.0077542	0.954224
SCORE1108	CLivD category 1, BMI >= 25, metabolic factors >= 1, diabetes, ALT1	1	0.0486306	0.00453582	0.985811
SCORE1109	CLivD category 1, BMI >= 25, metabolic factors >= 2, diabetes, ALT1	1	0.12239	0.00490611	0.970547
SCORE1110	CLivD category 1, BMI >= 25, metabolic factors >= 3, diabetes, ALT1	1	0.158908	0.00511092	0.970201
SCORE1111	CLivD category 1, BMI >= 30, metabolic factors >= 1, diabetes, ALT1	1	0.054958	0.00456453	0.986158
SCORE1112	CLivD category 1, BMI >= 30, metabolic factors >= 2, diabetes, ALT1	1	0.158275	0.00510459	0.972981
SCORE1113	CLivD category 1, BMI >= 30, metabolic factors >= 3, diabetes, ALT1	1	0.245684	0.00566477	0.97474
SCORE1114	CLivD category 1, BMI >= 35, metabolic factors >= 1, diabetes, ALT1	1	0.054958	0.00456453	0.986158
SCORE1115	CLivD category 1, BMI >= 35, metabolic factors >= 2, diabetes, ALT1	1	0.161168	0.0051222	0.972194
SCORE1116	CLivD category 1, BMI >= 35, metabolic factors >= 3, diabetes, ALT1	1	0.261322	0.00577942	0.974326
SCORE1117	CLivD category 2, BMI >= 25, metabolic factors >= 1, diabetes, ALT1	0.984511	0.073669	0.0045838	0.974856
SCORE1118	CLivD category 2, BMI >= 25, metabolic factors >= 2, diabetes, ALT1	0.945328	0.196511	0.00505742	0.962743
SCORE1119	CLivD category 2, BMI >= 25, metabolic factors >= 3, diabetes, ALT1	0.925737	0.266745	0.00541884	0.958424
SCORE1120	CLivD category 2, BMI >= 30, metabolic factors >= 1, diabetes, ALT1	0.984511	0.0846063	0.00463597	0.975617
SCORE1121	CLivD category 2, BMI >= 30, metabolic factors >= 2, diabetes, ALT1	0.929839	0.268643	0.00544515	0.964094
SCORE1122	CLivD category 2, BMI >= 30, metabolic factors >= 3, diabetes, ALT1	0.894759	0.472024	0.00720127	0.956952
SCORE1123	CLivD category 2, BMI >= 35, metabolic factors >= 1, diabetes, ALT1	0.984511	0.0846063	0.00463597	0.975617
SCORE1124	CLivD category 2, BMI >= 35, metabolic factors >= 2, diabetes, ALT1	0.929839	0.274699	0.00548983	0.963648
SCORE1125	CLivD category 2, BMI >= 35, metabolic factors >= 3, diabetes, ALT1	0.894759	0.516768	0.00784598	0.956333
SCORE1126	CLivD category 3, BMI >= 25, metabolic factors >= 1, diabetes, ALT1	0.984511	0.0743017	0.00458706	0.974151
SCORE1127	CLivD category 3, BMI >= 25, metabolic factors >= 2, diabetes, ALT1	0.894759	0.199675	0.00480751	0.960817
SCORE1128	CLivD category 3, BMI >= 25, metabolic factors >= 3, diabetes, ALT1	0.855576	0.271717	0.00504733	0.955284
SCORE1129	CLivD category 3, BMI >= 30, metabolic factors >= 1, diabetes, ALT1	0.984511	0.085691	0.00464145	0.975124
SCORE1130	CLivD category 3, BMI >= 30, metabolic factors >= 2, diabetes, ALT1	0.87927	0.273705	0.00518682	0.962424
SCORE1131	CLivD category 3, BMI >= 30, metabolic factors >= 3, diabetes, ALT1	0.809109	0.482961	0.00666087	0.954325
SCORE1132	CLivD category 3, BMI >= 35, metabolic factors >= 1, diabetes, ALT1	0.984511	0.085691	0.00464145	0.975124
SCORE1133	CLivD category 3, BMI >= 35, metabolic factors >= 2, diabetes, ALT1	0.87927	0.279852	0.00523031	0.962036
SCORE1134	CLivD category 3, BMI >= 35, metabolic factors >= 3, diabetes, ALT1	0.809109	0.52888	0.00729109	0.953763
SCORE1135	alcohol use category 1, BMI >= 25, metabolic factors >= 1, diabetes, ALT1	0.984511	0.063274	0.00453508	0.974617
SCORE1136	alcohol use category 1, BMI >= 25, metabolic factors >= 2, diabetes, ALT1	0.945328	0.170297	0.00490347	0.961913
SCORE1137	alcohol use category 1, BMI >= 25, metabolic factors >= 3, diabetes, ALT1	0.945328	0.231764	0.00529029	0.957393
SCORE1138	alcohol use category 1, BMI >= 30, metabolic factors >= 1, diabetes, ALT1	0.984511	0.0728555	0.00457987	0.975076
SCORE1139	alcohol use category 1, BMI >= 30, metabolic factors >= 2, diabetes, ALT1	0.929839	0.233119	0.00520433	0.962542
SCORE1140	alcohol use category 1, BMI >= 30, metabolic factors >= 3, diabetes, ALT1	0.91435	0.410829	0.00663114	0.954663
SCORE1141	alcohol use category 1, BMI >= 35, metabolic factors >= 1, diabetes, ALT1	0.984511	0.0728555	0.00457987	0.975076
SCORE1142	alcohol use category 1, BMI >= 35, metabolic factors >= 2, diabetes, ALT1	0.929839	0.238543	0.00524108	0.961975
SCORE1143	alcohol use category 1, BMI >= 35, metabolic factors >= 3, diabetes, ALT1	0.91435	0.45033	0.00709738	0.953824
SCORE1144	alcohol use category 2, BMI >= 25, metabolic factors >= 1, diabetes, ALT1	0.984511	0.0675224	0.00455472	0.975169
SCORE1145	alcohol use category 2, BMI >= 25, metabolic factors >= 2, diabetes, ALT1	0.945328	0.180692	0.00496347	0.962191
SCORE1146	alcohol use category 2, BMI >= 25, metabolic factors >= 3, diabetes, ALT1	0.945328	0.24478	0.00537812	0.957886
SCORE1147	alcohol use category 2, BMI >= 30, metabolic factors >= 1, diabetes, ALT1	0.984511	0.0776462	0.00460243	0.975701
SCORE1148	alcohol use category 2, BMI >= 30, metabolic factors >= 2, diabetes, ALT1	0.929839	0.247492	0.00529901	0.963299
SCORE1149	alcohol use category 2, BMI >= 30, metabolic factors >= 3, diabetes, ALT1	0.898861	0.434511	0.00677819	0.955635
SCORE1150	alcohol use category 2, BMI >= 35, metabolic factors >= 1, diabetes, ALT1	0.984511	0.0776462	0.00460243	0.975701
SCORE1151	alcohol use category 2, BMI >= 35, metabolic factors >= 2, diabetes, ALT1	0.929839	0.253006	0.00533772	0.962759
SCORE1152	alcohol use category 2, BMI >= 35, metabolic factors >= 3, diabetes, ALT1	0.898861	0.47582	0.00730011	0.954645
SCORE1153	alcohol use category 3, BMI >= 25, metabolic factors >= 1, diabetes, ALT1	0.984511	0.0724035	0.00457829	0.973491
SCORE1154	alcohol use category 3, BMI >= 25, metabolic factors >= 2, diabetes, ALT1	0.945328	0.194522	0.0050462	0.962036
SCORE1155	alcohol use category 3, BMI >= 25, metabolic factors >= 3, diabetes, ALT1	0.925737	0.264576	0.00540605	0.957041
SCORE1156	alcohol use category 3, BMI >= 30, metabolic factors >= 1, diabetes, ALT1	0.984511	0.0832505	0.00462991	0.974414
SCORE1157	alcohol use category 3, BMI >= 30, metabolic factors >= 2, diabetes, ALT1	0.929839	0.266474	0.00543118	0.963314
SCORE1158	alcohol use category 3, BMI >= 30, metabolic factors >= 3, diabetes, ALT1	0.87927	0.470126	0.00706577	0.954805
SCORE1159	alcohol use category 3, BMI >= 35, metabolic factors >= 1, diabetes, ALT1	0.984511	0.0832505	0.00462991	0.974414
SCORE1160	alcohol use category 3, BMI >= 35, metabolic factors >= 2, diabetes, ALT1	0.929839	0.272349	0.00547437	0.962859
SCORE1161	alcohol use category 3, BMI >= 35, metabolic factors >= 3, diabetes, ALT1	0.87927	0.514779	0.00769835	0.954078
SCORE1162	alcohol use category 4, BMI >= 25, metabolic factors >= 1, diabetes, ALT1	0.984511	0.0730362	0.00458121	0.973715
SCORE1163	alcohol use category 4, BMI >= 25, metabolic factors >= 2, diabetes, ALT1	0.945328	0.195878	0.00505508	0.961524
SCORE1164	alcohol use category 4, BMI >= 25, metabolic factors >= 3, diabetes, ALT1	0.906145	0.266203	0.00530425	0.956425
SCORE1165	alcohol use category 4, BMI >= 30, metabolic factors >= 1, diabetes, ALT1	0.984511	0.0838832	0.00463289	0.974602
SCORE1166	alcohol use category 4, BMI >= 30, metabolic factors >= 2, diabetes, ALT1	0.929839	0.268282	0.00544475	0.962993
SCORE1167	alcohol use category 4, BMI >= 30, metabolic factors >= 3, diabetes, ALT1	0.859678	0.473109	0.00694749	0.954591
SCORE1168	alcohol use category 4, BMI >= 35, metabolic factors >= 1, diabetes, ALT1	0.984511	0.0838832	0.00463289	0.974602
SCORE1169	alcohol use category 4, BMI >= 35, metabolic factors >= 2, diabetes, ALT1	0.929839	0.274247	0.0054888	0.96256
SCORE1170	alcohol use category 4, BMI >= 35, metabolic factors >= 3, diabetes, ALT1	0.859678	0.518123	0.00757855	0.953918
SCORE1171	CLivD category 1, alcohol use category 1, BMI >= 25, metabolic factors >= 1, diabetes, ALT1	1	0.0484498	0.00453501	0.985759
SCORE1172	CLivD category 1, alcohol use category 1, BMI >= 25, metabolic factors >= 2, diabetes, ALT1	1	0.122119	0.0049047	0.970484
SCORE1173	CLivD category 1, alcohol use category 1, BMI >= 25, metabolic factors >= 3, diabetes, ALT1	1	0.158637	0.00510938	0.970152
SCORE1174	CLivD category 1, alcohol use category 1, BMI >= 30, metabolic factors >= 1, diabetes, ALT1	1	0.0546868	0.00456331	0.98609
SCORE1175	CLivD category 1, alcohol use category 1, BMI >= 30, metabolic factors >= 2, diabetes, ALT1	1	0.157643	0.00510102	0.972876
SCORE1176	CLivD category 1, alcohol use category 1, BMI >= 30, metabolic factors >= 3, diabetes, ALT1	1	0.245051	0.00566037	0.974677
SCORE1177	CLivD category 1, alcohol use category 1, BMI >= 35, metabolic factors >= 1, diabetes, ALT1	1	0.0546868	0.00456331	0.98609
SCORE1178	CLivD category 1, alcohol use category 1, BMI >= 35, metabolic factors >= 2, diabetes, ALT1	1	0.160535	0.00511861	0.972088
SCORE1179	CLivD category 1, alcohol use category 1, BMI >= 35, metabolic factors >= 3, diabetes, ALT1	1	0.260689	0.00577484	0.974265
SCORE1180	CLivD category 1, alcohol use category 2, BMI >= 25, metabolic factors >= 1, diabetes, ALT1	1	0.0486306	0.00453582	0.985811
SCORE1181	CLivD category 1, alcohol use category 2, BMI >= 25, metabolic factors >= 2, diabetes, ALT1	1	0.12239	0.00490611	0.970547
SCORE1182	CLivD category 1, alcohol use category 2, BMI >= 25, metabolic factors >= 3, diabetes, ALT1	1	0.158908	0.00511092	0.970201
SCORE1183	CLivD category 1, alcohol use category 2, BMI >= 30, metabolic factors >= 1, diabetes, ALT1	1	0.054958	0.00456453	0.986158
SCORE1184	CLivD category 1, alcohol use category 2, BMI >= 30, metabolic factors >= 2, diabetes, ALT1	1	0.158275	0.00510459	0.972981
SCORE1185	CLivD category 1, alcohol use category 2, BMI >= 30, metabolic factors >= 3, diabetes, ALT1	1	0.245684	0.00566477	0.97474
SCORE1186	CLivD category 1, alcohol use category 2, BMI >= 35, metabolic factors >= 1, diabetes, ALT1	1	0.054958	0.00456453	0.986158
SCORE1187	CLivD category 1, alcohol use category 2, BMI >= 35, metabolic factors >= 2, diabetes, ALT1	1	0.161168	0.0051222	0.972194
SCORE1188	CLivD category 1, alcohol use category 2, BMI >= 35, metabolic factors >= 3, diabetes, ALT1	1	0.261322	0.00577942	0.974326
SCORE1189	CLivD category 1, alcohol use category 3, BMI >= 25, metabolic factors >= 1, diabetes, ALT1	1	0.0486306	0.00453582	0.985811
SCORE1190	CLivD category 1, alcohol use category 3, BMI >= 25, metabolic factors >= 2, diabetes, ALT1	1	0.12239	0.00490611	0.970547
SCORE1191	CLivD category 1, alcohol use category 3, BMI >= 25, metabolic factors >= 3, diabetes, ALT1	1	0.158908	0.00511092	0.970201
SCORE1192	CLivD category 1, alcohol use category 3, BMI >= 30, metabolic factors >= 1, diabetes, ALT1	1	0.054958	0.00456453	0.986158
SCORE1193	CLivD category 1, alcohol use category 3, BMI >= 30, metabolic factors >= 2, diabetes, ALT1	1	0.158275	0.00510459	0.972981
SCORE1194	CLivD category 1, alcohol use category 3, BMI >= 30, metabolic factors >= 3, diabetes, ALT1	1	0.245684	0.00566477	0.97474
SCORE1195	CLivD category 1, alcohol use category 3, BMI >= 35, metabolic factors >= 1, diabetes, ALT1	1	0.054958	0.00456453	0.986158
SCORE1196	CLivD category 1, alcohol use category 3, BMI >= 35, metabolic factors >= 2, diabetes, ALT1	1	0.161168	0.0051222	0.972194
SCORE1197	CLivD category 1, alcohol use category 3, BMI >= 35, metabolic factors >= 3, diabetes, ALT1	1	0.261322	0.00577942	0.974326
SCORE1198	CLivD category 1, alcohol use category 4, BMI >= 25, metabolic factors >= 1, diabetes, ALT1	1	0.0486306	0.00453582	0.985811
SCORE1199	CLivD category 1, alcohol use category 4, BMI >= 25, metabolic factors >= 2, diabetes, ALT1	1	0.12239	0.00490611	0.970547
SCORE1200	CLivD category 1, alcohol use category 4, BMI >= 25, metabolic factors >= 3, diabetes, ALT1	1	0.158908	0.00511092	0.970201
SCORE1201	CLivD category 1, alcohol use category 4, BMI >= 30, metabolic factors >= 1, diabetes, ALT1	1	0.054958	0.00456453	0.986158
SCORE1202	CLivD category 1, alcohol use category 4, BMI >= 30, metabolic factors >= 2, diabetes, ALT1	1	0.158275	0.00510459	0.972981
SCORE1203	CLivD category 1, alcohol use category 4, BMI >= 30, metabolic factors >= 3, diabetes, ALT1	1	0.245684	0.00566477	0.97474
SCORE1204	CLivD category 1, alcohol use category 4, BMI >= 35, metabolic factors >= 1, diabetes, ALT1	1	0.054958	0.00456453	0.986158
SCORE1205	CLivD category 1, alcohol use category 4, BMI >= 35, metabolic factors >= 2, diabetes, ALT1	1	0.161168	0.0051222	0.972194
SCORE1206	CLivD category 1, alcohol use category 4, BMI >= 35, metabolic factors >= 3, diabetes, ALT1	1	0.261322	0.00577942	0.974326
SCORE1207	CLivD category 2, alcohol use category 1, BMI >= 25, metabolic factors >= 1, diabetes, ALT1	0.984511	0.063274	0.00453508	0.974617
SCORE1208	CLivD category 2, alcohol use category 1, BMI >= 25, metabolic factors >= 2, diabetes, ALT1	0.945328	0.170297	0.00490347	0.961913
SCORE1209	CLivD category 2, alcohol use category 1, BMI >= 25, metabolic factors >= 3, diabetes, ALT1	0.945328	0.231764	0.00529029	0.957393
SCORE1210	CLivD category 2, alcohol use category 1, BMI >= 30, metabolic factors >= 1, diabetes, ALT1	0.984511	0.0728555	0.00457987	0.975076
SCORE1211	CLivD category 2, alcohol use category 1, BMI >= 30, metabolic factors >= 2, diabetes, ALT1	0.929839	0.233119	0.00520433	0.962542
SCORE1212	CLivD category 2, alcohol use category 1, BMI >= 30, metabolic factors >= 3, diabetes, ALT1	0.91435	0.410648	0.00662777	0.954962
SCORE1213	CLivD category 2, alcohol use category 1, BMI >= 35, metabolic factors >= 1, diabetes, ALT1	0.984511	0.0728555	0.00457987	0.975076
SCORE1214	CLivD category 2, alcohol use category 1, BMI >= 35, metabolic factors >= 2, diabetes, ALT1	0.929839	0.238543	0.00524108	0.961975
SCORE1215	CLivD category 2, alcohol use category 1, BMI >= 35, metabolic factors >= 3, diabetes, ALT1	0.91435	0.449968	0.00709137	0.954077
SCORE1216	CLivD category 2, alcohol use category 2, BMI >= 25, metabolic factors >= 1, diabetes, ALT1	0.984511	0.0675224	0.00455472	0.975169
SCORE1217	CLivD category 2, alcohol use category 2, BMI >= 25, metabolic factors >= 2, diabetes, ALT1	0.945328	0.180512	0.00496245	0.962154
SCORE1218	CLivD category 2, alcohol use category 2, BMI >= 25, metabolic factors >= 3, diabetes, ALT1	0.945328	0.244599	0.00537632	0.958195
SCORE1219	CLivD category 2, alcohol use category 2, BMI >= 30, metabolic factors >= 1, diabetes, ALT1	0.984511	0.0776462	0.00460243	0.975701
SCORE1220	CLivD category 2, alcohol use category 2, BMI >= 30, metabolic factors >= 2, diabetes, ALT1	0.929839	0.247311	0.00529783	0.963273
SCORE1221	CLivD category 2, alcohol use category 2, BMI >= 30, metabolic factors >= 3, diabetes, ALT1	0.91435	0.433879	0.00688444	0.956215
SCORE1222	CLivD category 2, alcohol use category 2, BMI >= 35, metabolic factors >= 1, diabetes, ALT1	0.984511	0.0776462	0.00460243	0.975701
SCORE1223	CLivD category 2, alcohol use category 2, BMI >= 35, metabolic factors >= 2, diabetes, ALT1	0.929839	0.252825	0.00533652	0.962734
SCORE1224	CLivD category 2, alcohol use category 2, BMI >= 35, metabolic factors >= 3, diabetes, ALT1	0.91435	0.475007	0.00741038	0.955293
SCORE1225	CLivD category 2, alcohol use category 3, BMI >= 25, metabolic factors >= 1, diabetes, ALT1	0.984511	0.0724035	0.00457796	0.974427
SCORE1226	CLivD category 2, alcohol use category 3, BMI >= 25, metabolic factors >= 2, diabetes, ALT1	0.945328	0.193709	0.00504104	0.962224
SCORE1227	CLivD category 2, alcohol use category 3, BMI >= 25, metabolic factors >= 3, diabetes, ALT1	0.925737	0.263039	0.00539348	0.957863
SCORE1228	CLivD category 2, alcohol use category 3, BMI >= 30, metabolic factors >= 1, diabetes, ALT1	0.984511	0.0832505	0.00462957	0.97523
SCORE1229	CLivD category 2, alcohol use category 3, BMI >= 30, metabolic factors >= 2, diabetes, ALT1	0.929839	0.265208	0.00542102	0.963896
SCORE1230	CLivD category 2, alcohol use category 3, BMI >= 30, metabolic factors >= 3, diabetes, ALT1	0.894759	0.466239	0.00712844	0.956581
SCORE1231	CLivD category 2, alcohol use category 3, BMI >= 35, metabolic factors >= 1, diabetes, ALT1	0.984511	0.0832505	0.00462957	0.97523
SCORE1232	CLivD category 2, alcohol use category 3, BMI >= 35, metabolic factors >= 2, diabetes, ALT1	0.929839	0.270993	0.00546342	0.963414
SCORE1233	CLivD category 2, alcohol use category 3, BMI >= 35, metabolic factors >= 3, diabetes, ALT1	0.894759	0.510169	0.00774777	0.955921
SCORE1234	CLivD category 2, alcohol use category 4, BMI >= 25, metabolic factors >= 1, diabetes, ALT1	0.984511	0.0730362	0.00458088	0.974643
SCORE1235	CLivD category 2, alcohol use category 4, BMI >= 25, metabolic factors >= 2, diabetes, ALT1	0.945328	0.194884	0.0050479	0.962443
SCORE1236	CLivD category 2, alcohol use category 4, BMI >= 25, metabolic factors >= 3, diabetes, ALT1	0.925737	0.264395	0.00540273	0.95807
SCORE1237	CLivD category 2, alcohol use category 4, BMI >= 30, metabolic factors >= 1, diabetes, ALT1	0.984511	0.0838832	0.00463256	0.975412
SCORE1238	CLivD category 2, alcohol use category 4, BMI >= 30, metabolic factors >= 2, diabetes, ALT1	0.929839	0.266745	0.00543157	0.964097
SCORE1239	CLivD category 2, alcohol use category 4, BMI >= 30, metabolic factors >= 3, diabetes, ALT1	0.894759	0.468499	0.00715637	0.956782
SCORE1240	CLivD category 2, alcohol use category 4, BMI >= 35, metabolic factors >= 1, diabetes, ALT1	0.984511	0.0838832	0.00463256	0.975412
SCORE1241	CLivD category 2, alcohol use category 4, BMI >= 35, metabolic factors >= 2, diabetes, ALT1	0.929839	0.27253	0.00547414	0.963613
SCORE1242	CLivD category 2, alcohol use category 4, BMI >= 35, metabolic factors >= 3, diabetes, ALT1	0.894759	0.5127	0.00778474	0.956129
SCORE1243	CLivD category 3, alcohol use category 1, BMI >= 25, metabolic factors >= 1, diabetes, ALT1	0.984511	0.063274	0.00453508	0.974617
SCORE1244	CLivD category 3, alcohol use category 1, BMI >= 25, metabolic factors >= 2, diabetes, ALT1	0.945328	0.170297	0.00490347	0.961913
SCORE1245	CLivD category 3, alcohol use category 1, BMI >= 25, metabolic factors >= 3, diabetes, ALT1	0.945328	0.231764	0.00529029	0.957393
SCORE1246	CLivD category 3, alcohol use category 1, BMI >= 30, metabolic factors >= 1, diabetes, ALT1	0.984511	0.0728555	0.00457987	0.975076
SCORE1247	CLivD category 3, alcohol use category 1, BMI >= 30, metabolic factors >= 2, diabetes, ALT1	0.929839	0.233119	0.00520433	0.962542
SCORE1248	CLivD category 3, alcohol use category 1, BMI >= 30, metabolic factors >= 3, diabetes, ALT1	0.91435	0.410829	0.00663114	0.954663
SCORE1249	CLivD category 3, alcohol use category 1, BMI >= 35, metabolic factors >= 1, diabetes, ALT1	0.984511	0.0728555	0.00457987	0.975076
SCORE1250	CLivD category 3, alcohol use category 1, BMI >= 35, metabolic factors >= 2, diabetes, ALT1	0.929839	0.238543	0.00524108	0.961975
SCORE1251	CLivD category 3, alcohol use category 1, BMI >= 35, metabolic factors >= 3, diabetes, ALT1	0.91435	0.45033	0.00709738	0.953824
SCORE1252	CLivD category 3, alcohol use category 2, BMI >= 25, metabolic factors >= 1, diabetes, ALT1	0.984511	0.0675224	0.00455472	0.975169
SCORE1253	CLivD category 3, alcohol use category 2, BMI >= 25, metabolic factors >= 2, diabetes, ALT1	0.945328	0.180692	0.00496347	0.962191
SCORE1254	CLivD category 3, alcohol use category 2, BMI >= 25, metabolic factors >= 3, diabetes, ALT1	0.945328	0.24478	0.00537812	0.957886
SCORE1255	CLivD category 3, alcohol use category 2, BMI >= 30, metabolic factors >= 1, diabetes, ALT1	0.984511	0.0776462	0.00460243	0.975701
SCORE1256	CLivD category 3, alcohol use category 2, BMI >= 30, metabolic factors >= 2, diabetes, ALT1	0.929839	0.247492	0.00529901	0.963299
SCORE1257	CLivD category 3, alcohol use category 2, BMI >= 30, metabolic factors >= 3, diabetes, ALT1	0.898861	0.434421	0.00677719	0.955626
SCORE1258	CLivD category 3, alcohol use category 2, BMI >= 35, metabolic factors >= 1, diabetes, ALT1	0.984511	0.0776462	0.00460243	0.975701
SCORE1259	CLivD category 3, alcohol use category 2, BMI >= 35, metabolic factors >= 2, diabetes, ALT1	0.929839	0.253006	0.00533772	0.962759
SCORE1260	CLivD category 3, alcohol use category 2, BMI >= 35, metabolic factors >= 3, diabetes, ALT1	0.898861	0.47573	0.00729894	0.954637
SCORE1261	CLivD category 3, alcohol use category 3, BMI >= 25, metabolic factors >= 1, diabetes, ALT1	0.984511	0.0724035	0.00457829	0.973491
SCORE1262	CLivD category 3, alcohol use category 3, BMI >= 25, metabolic factors >= 2, diabetes, ALT1	0.945328	0.194432	0.00504567	0.962019
SCORE1263	CLivD category 3, alcohol use category 3, BMI >= 25, metabolic factors >= 3, diabetes, ALT1	0.925737	0.264485	0.00540543	0.957027
SCORE1264	CLivD category 3, alcohol use category 3, BMI >= 30, metabolic factors >= 1, diabetes, ALT1	0.984511	0.0832505	0.00462991	0.974414
SCORE1265	CLivD category 3, alcohol use category 3, BMI >= 30, metabolic factors >= 2, diabetes, ALT1	0.929839	0.266383	0.00543055	0.963302
SCORE1266	CLivD category 3, alcohol use category 3, BMI >= 30, metabolic factors >= 3, diabetes, ALT1	0.87927	0.469854	0.00706068	0.955057
SCORE1267	CLivD category 3, alcohol use category 3, BMI >= 35, metabolic factors >= 1, diabetes, ALT1	0.984511	0.0832505	0.00462991	0.974414
SCORE1268	CLivD category 3, alcohol use category 3, BMI >= 35, metabolic factors >= 2, diabetes, ALT1	0.929839	0.272259	0.00547374	0.962847
SCORE1269	CLivD category 3, alcohol use category 3, BMI >= 35, metabolic factors >= 3, diabetes, ALT1	0.87927	0.514508	0.00769231	0.954308
SCORE1270	CLivD category 3, alcohol use category 4, BMI >= 25, metabolic factors >= 1, diabetes, ALT1	0.984511	0.0730362	0.00458121	0.973715
SCORE1271	CLivD category 3, alcohol use category 4, BMI >= 25, metabolic factors >= 2, diabetes, ALT1	0.945328	0.195788	0.00505455	0.961507
SCORE1272	CLivD category 3, alcohol use category 4, BMI >= 25, metabolic factors >= 3, diabetes, ALT1	0.906145	0.266112	0.00530365	0.956411
SCORE1273	CLivD category 3, alcohol use category 4, BMI >= 30, metabolic factors >= 1, diabetes, ALT1	0.984511	0.0838832	0.00463289	0.974602
SCORE1274	CLivD category 3, alcohol use category 4, BMI >= 30, metabolic factors >= 2, diabetes, ALT1	0.929839	0.268191	0.00544413	0.962981
SCORE1275	CLivD category 3, alcohol use category 4, BMI >= 30, metabolic factors >= 3, diabetes, ALT1	0.859678	0.472837	0.00694245	0.954841
SCORE1276	CLivD category 3, alcohol use category 4, BMI >= 35, metabolic factors >= 1, diabetes, ALT1	0.984511	0.0838832	0.00463289	0.974602
SCORE1277	CLivD category 3, alcohol use category 4, BMI >= 35, metabolic factors >= 2, diabetes, ALT1	0.929839	0.274067	0.00548753	0.962536
SCORE1278	CLivD category 3, alcohol use category 4, BMI >= 35, metabolic factors >= 3, diabetes, ALT1	0.859678	0.517762	0.00757125	0.954138
SCORE1279	ALT2	0.408657	0.962668	0.0442957	0.940144
SCORE1280	CLivD category 1, ALT2	1	0.370062	0.00671667	0.974861
SCORE1281	CLivD category 2, ALT2	0.633707	0.912411	0.0287275	0.945752
SCORE1282	CLivD category 3, ALT2	0.486102	0.949833	0.0380366	0.942706
SCORE1283	alcohol use category 1, ALT2	0.67289	0.803218	0.0145694	0.941159
SCORE1284	alcohol use category 2, ALT2	0.622321	0.848866	0.0173368	0.942234
SCORE1285	alcohol use category 3, ALT2	0.556262	0.927777	0.0316479	0.941496
SCORE1286	alcohol use category 4, ALT2	0.536671	0.933924	0.0331807	0.941551
SCORE1287	BMI >= 25, ALT2	0.774029	0.324595	0.00493207	0.947882
SCORE1288	BMI >= 30, ALT2	0.626423	0.740486	0.0102513	0.943789
SCORE1289	BMI >= 35, ALT2	0.474715	0.904637	0.0206958	0.94165
SCORE1290	metabolic factors >= 1, ALT2	0.984511	0.088674	0.00465564	0.975941
SCORE1291	metabolic factors >= 2, ALT2	0.832803	0.294766	0.00505626	0.961416
SCORE1292	metabolic factors >= 3, ALT2	0.762642	0.584109	0.00777588	0.951301
SCORE1293	diabetes, ALT2	0.505693	0.889361	0.018338	0.946842
SCORE1294	CLivD category 1, alcohol use category 1, ALT2	1	0.36943	0.00671049	0.974819
SCORE1295	CLivD category 1, alcohol use category 2, ALT2	1	0.370062	0.00671667	0.974861
SCORE1296	CLivD category 1, alcohol use category 3, ALT2	1	0.370062	0.00671667	0.974861
SCORE1297	CLivD category 1, alcohol use category 4, ALT2	1	0.370062	0.00671667	0.974861
SCORE1298	CLivD category 2, alcohol use category 1, ALT2	0.688379	0.799241	0.0145038	0.943009
SCORE1299	CLivD category 2, alcohol use category 2, ALT2	0.653298	0.842267	0.0172656	0.944303
SCORE1300	CLivD category 2, alcohol use category 3, ALT2	0.633707	0.902648	0.0261417	0.945499
SCORE1301	CLivD category 2, alcohol use category 4, ALT2	0.633707	0.906535	0.0270829	0.94572
SCORE1302	CLivD category 3, alcohol use category 1, ALT2	0.67289	0.802947	0.014535	0.941397
SCORE1303	CLivD category 3, alcohol use category 2, ALT2	0.622321	0.848414	0.0172654	0.942449
SCORE1304	CLivD category 3, alcohol use category 3, ALT2	0.556262	0.924071	0.0297748	0.942615
SCORE1305	CLivD category 3, alcohol use category 4, ALT2	0.536671	0.929404	0.0307437	0.942616
SCORE1306	CLivD category 1, BMI >= 25, ALT2	1	0.176354	0.00521396	0.970952
SCORE1307	CLivD category 1, BMI >= 30, ALT2	1	0.317003	0.00622164	0.975543
SCORE1308	CLivD category 1, BMI >= 35, ALT2	1	0.357136	0.00658822	0.975216
SCORE1309	CLivD category 2, BMI >= 25, ALT2	0.906145	0.314381	0.00567669	0.952547
SCORE1310	CLivD category 2, BMI >= 30, ALT2	0.774029	0.707584	0.0111192	0.949335
SCORE1311	CLivD category 2, BMI >= 35, ALT2	0.684276	0.85908	0.0197739	0.947309
SCORE1312	CLivD category 3, BMI >= 25, ALT2	0.820495	0.322336	0.00520714	0.949383
SCORE1313	CLivD category 3, BMI >= 30, ALT2	0.67289	0.732893	0.0106302	0.946314
SCORE1314	CLivD category 3, BMI >= 35, ALT2	0.55216	0.893609	0.0211965	0.944283
SCORE1315	CLivD category 1, metabolic factors >= 1, ALT2	1	0.0563138	0.00457066	0.986487
SCORE1316	CLivD category 1, metabolic factors >= 2, ALT2	1	0.166863	0.0051552	0.972712
SCORE1317	CLivD category 1, metabolic factors >= 3, ALT2	1	0.275423	0.00588563	0.974556
SCORE1318	CLivD category 2, metabolic factors >= 1, ALT2	0.984511	0.0872277	0.00464841	0.976332
SCORE1319	CLivD category 2, metabolic factors >= 2, ALT2	0.929839	0.287445	0.00558293	0.964278
SCORE1320	CLivD category 2, metabolic factors >= 3, ALT2	0.894759	0.564675	0.00867808	0.955757
SCORE1321	CLivD category 3, metabolic factors >= 1, ALT2	0.984511	0.0885836	0.00465521	0.975917
SCORE1322	CLivD category 3, metabolic factors >= 2, ALT2	0.87927	0.293682	0.00532776	0.96263
SCORE1323	CLivD category 3, metabolic factors >= 3, ALT2	0.809109	0.580494	0.00815895	0.953221
SCORE1324	CLivD category 1, diabetes, ALT2	1	0.36726	0.00668869	0.974859
SCORE1325	CLivD category 2, diabetes, ALT2	0.668787	0.850221	0.0178602	0.95129
SCORE1326	CLivD category 3, diabetes, ALT2	0.55216	0.881406	0.0185282	0.948741
SCORE1327	alcohol use category 1, BMI >= 25, ALT2	0.925737	0.274699	0.00549302	0.950645
SCORE1328	alcohol use category 1, BMI >= 30, ALT2	0.828701	0.619452	0.00929241	0.945637
SCORE1329	alcohol use category 1, BMI >= 35, ALT2	0.738948	0.753955	0.0127644	0.943123
SCORE1330	alcohol use category 2, BMI >= 25, ALT2	0.925737	0.289614	0.00560478	0.951219
SCORE1331	alcohol use category 2, BMI >= 30, ALT2	0.778131	0.655338	0.00959838	0.946353
SCORE1332	alcohol use category 2, BMI >= 35, ALT2	0.688379	0.797523	0.0143254	0.944019
SCORE1333	alcohol use category 3, BMI >= 25, ALT2	0.890656	0.313568	0.00557797	0.950724
SCORE1334	alcohol use category 3, BMI >= 30, ALT2	0.743051	0.714363	0.0110236	0.945516
SCORE1335	alcohol use category 3, BMI >= 35, ALT2	0.622321	0.871735	0.0202032	0.943023
SCORE1336	alcohol use category 4, BMI >= 25, ALT2	0.871065	0.315466	0.00547125	0.950283
SCORE1337	alcohol use category 4, BMI >= 30, ALT2	0.723459	0.718883	0.0109002	0.945526
SCORE1338	alcohol use category 4, BMI >= 35, ALT2	0.602729	0.877429	0.0204217	0.943116
SCORE1339	alcohol use category 1, metabolic factors >= 1, ALT2	0.984511	0.0753864	0.00459159	0.975892
SCORE1340	alcohol use category 1, metabolic factors >= 2, ALT2	0.929839	0.249842	0.00531538	0.963101
SCORE1341	alcohol use category 1, metabolic factors >= 3, ALT2	0.91435	0.491096	0.00765068	0.953368
SCORE1342	alcohol use category 2, metabolic factors >= 1, ALT2	0.984511	0.0801772	0.00461426	0.97645
SCORE1343	alcohol use category 2, metabolic factors >= 2, ALT2	0.929839	0.264666	0.00541777	0.963589
SCORE1344	alcohol use category 2, metabolic factors >= 3, ALT2	0.898861	0.519751	0.00794666	0.954287
SCORE1345	alcohol use category 3, metabolic factors >= 1, ALT2	0.984511	0.0858718	0.00464231	0.975175
SCORE1346	alcohol use category 3, metabolic factors >= 2, ALT2	0.929839	0.285275	0.00556876	0.963319
SCORE1347	alcohol use category 3, metabolic factors >= 3, ALT2	0.87927	0.564404	0.00854806	0.953483
SCORE1348	alcohol use category 4, metabolic factors >= 1, ALT2	0.984511	0.0865046	0.00464531	0.975353
SCORE1349	alcohol use category 4, metabolic factors >= 2, ALT2	0.929839	0.287264	0.00558435	0.96304
SCORE1350	alcohol use category 4, metabolic factors >= 3, ALT2	0.859678	0.56811	0.00842789	0.953369
SCORE1351	alcohol use category 1, diabetes, ALT2	0.723459	0.742113	0.0117489	0.948485
SCORE1352	alcohol use category 2, diabetes, ALT2	0.67289	0.78532	0.0129821	0.949165
SCORE1353	alcohol use category 3, diabetes, ALT2	0.622321	0.857453	0.0176857	0.948327
SCORE1354	alcohol use category 4, diabetes, ALT2	0.602729	0.863057	0.0177781	0.948308
SCORE1355	BMI >= 25, metabolic factors >= 1, ALT2	0.984511	0.0762903	0.00459629	0.974808
SCORE1356	BMI >= 25, metabolic factors >= 2, ALT2	0.848292	0.207177	0.0046015	0.959317
SCORE1357	BMI >= 25, metabolic factors >= 3, ALT2	0.809109	0.287535	0.00488109	0.952983
SCORE1358	BMI >= 30, metabolic factors >= 1, ALT2	0.984511	0.088674	0.00465564	0.975941
SCORE1359	BMI >= 30, metabolic factors >= 2, ALT2	0.832803	0.286722	0.00500096	0.961527
SCORE1360	BMI >= 30, metabolic factors >= 3, ALT2	0.762642	0.517672	0.00673459	0.951524
SCORE1361	BMI >= 35, metabolic factors >= 1, ALT2	0.984511	0.088674	0.00465564	0.975941
SCORE1362	BMI >= 35, metabolic factors >= 2, ALT2	0.832803	0.293501	0.00504785	0.961256
SCORE1363	BMI >= 35, metabolic factors >= 3, ALT2	0.762642	0.570822	0.00754273	0.951332
SCORE1364	BMI >= 25, diabetes, ALT2	0.789518	0.312845	0.00494128	0.949942
SCORE1365	BMI >= 30, diabetes, ALT2	0.641912	0.700624	0.00904288	0.948056
SCORE1366	BMI >= 35, diabetes, ALT2	0.540774	0.843171	0.0141386	0.947325
SCORE1367	metabolic factors >= 1, diabetes, ALT2	0.984511	0.0885836	0.00465521	0.975917
SCORE1368	metabolic factors >= 2, diabetes, ALT2	0.832803	0.292145	0.00503793	0.961536
SCORE1369	metabolic factors >= 3, diabetes, ALT2	0.762642	0.572358	0.00756068	0.952135
SCORE1370	CLivD category 1, alcohol use category 1, BMI >= 25, ALT2	1	0.176082	0.00521236	0.970909
SCORE1371	CLivD category 1, alcohol use category 1, BMI >= 30, ALT2	1	0.31637	0.00621634	0.975495
SCORE1372	CLivD category 1, alcohol use category 1, BMI >= 35, ALT2	1	0.356504	0.00658227	0.975173
SCORE1373	CLivD category 1, alcohol use category 2, BMI >= 25, ALT2	1	0.176354	0.00521396	0.970952
SCORE1374	CLivD category 1, alcohol use category 2, BMI >= 30, ALT2	1	0.317003	0.00622164	0.975543
SCORE1375	CLivD category 1, alcohol use category 2, BMI >= 35, ALT2	1	0.357136	0.00658822	0.975216
SCORE1376	CLivD category 1, alcohol use category 3, BMI >= 25, ALT2	1	0.176354	0.00521396	0.970952
SCORE1377	CLivD category 1, alcohol use category 3, BMI >= 30, ALT2	1	0.317003	0.00622164	0.975543
SCORE1378	CLivD category 1, alcohol use category 3, BMI >= 35, ALT2	1	0.357136	0.00658822	0.975216
SCORE1379	CLivD category 1, alcohol use category 4, BMI >= 25, ALT2	1	0.176354	0.00521396	0.970952
SCORE1380	CLivD category 1, alcohol use category 4, BMI >= 30, ALT2	1	0.317003	0.00622164	0.975543
SCORE1381	CLivD category 1, alcohol use category 4, BMI >= 35, ALT2	1	0.357136	0.00658822	0.975216
SCORE1382	CLivD category 2, alcohol use category 1, BMI >= 25, ALT2	0.925737	0.274428	0.0054906	0.950834
SCORE1383	CLivD category 2, alcohol use category 1, BMI >= 30, ALT2	0.828701	0.617554	0.00922296	0.94722
SCORE1384	CLivD category 2, alcohol use category 1, BMI >= 35, ALT2	0.738948	0.750249	0.0125144	0.944792
SCORE1385	CLivD category 2, alcohol use category 2, BMI >= 25, ALT2	0.925737	0.288981	0.00559842	0.951848
SCORE1386	CLivD category 2, alcohol use category 2, BMI >= 30, ALT2	0.79362	0.652264	0.00966923	0.948283
SCORE1387	CLivD category 2, alcohol use category 2, BMI >= 35, ALT2	0.703868	0.791648	0.0141405	0.945969
SCORE1388	CLivD category 2, alcohol use category 3, BMI >= 25, ALT2	0.906145	0.310223	0.00564482	0.951941
SCORE1389	CLivD category 2, alcohol use category 3, BMI >= 30, ALT2	0.774029	0.699901	0.0108523	0.949083
SCORE1390	CLivD category 2, alcohol use category 3, BMI >= 35, ALT2	0.684276	0.849498	0.0186308	0.946973
SCORE1391	CLivD category 2, alcohol use category 4, BMI >= 25, ALT2	0.906145	0.31176	0.00565656	0.952167
SCORE1392	CLivD category 2, alcohol use category 4, BMI >= 30, ALT2	0.774029	0.702974	0.0109546	0.949294
SCORE1393	CLivD category 2, alcohol use category 4, BMI >= 35, ALT2	0.684276	0.853295	0.0190578	0.947196
SCORE1394	CLivD category 3, alcohol use category 1, BMI >= 25, ALT2	0.925737	0.274699	0.00549302	0.950645
SCORE1395	CLivD category 3, alcohol use category 1, BMI >= 30, ALT2	0.828701	0.619362	0.00928672	0.945864
SCORE1396	CLivD category 3, alcohol use category 1, BMI >= 35, ALT2	0.738948	0.753774	0.0127446	0.943385
SCORE1397	CLivD category 3, alcohol use category 2, BMI >= 25, ALT2	0.925737	0.289614	0.00560478	0.951219
SCORE1398	CLivD category 3, alcohol use category 2, BMI >= 30, ALT2	0.778131	0.655066	0.00958728	0.946554
SCORE1399	CLivD category 3, alcohol use category 2, BMI >= 35, ALT2	0.688379	0.797162	0.0142871	0.944256
SCORE1400	CLivD category 3, alcohol use category 3, BMI >= 25, ALT2	0.890656	0.313387	0.0055766	0.950697
SCORE1401	CLivD category 3, alcohol use category 3, BMI >= 30, ALT2	0.743051	0.712194	0.0109185	0.946394
SCORE1402	CLivD category 3, alcohol use category 3, BMI >= 35, ALT2	0.622321	0.868661	0.0196064	0.944116
SCORE1403	CLivD category 3, alcohol use category 4, BMI >= 25, ALT2	0.871065	0.315285	0.0054699	0.950256
SCORE1404	CLivD category 3, alcohol use category 4, BMI >= 30, ALT2	0.723459	0.716533	0.0107883	0.946386
SCORE1405	CLivD category 3, alcohol use category 4, BMI >= 35, ALT2	0.602729	0.873814	0.0197168	0.94417
SCORE1406	CLivD category 1, alcohol use category 1, metabolic factors >= 1, ALT2	1	0.0560427	0.00456944	0.986422
SCORE1407	CLivD category 1, alcohol use category 1, metabolic factors >= 2, ALT2	1	0.16623	0.00515156	0.972611
SCORE1408	CLivD category 1, alcohol use category 1, metabolic factors >= 3, ALT2	1	0.27479	0.00588088	0.974499
SCORE1409	CLivD category 1, alcohol use category 2, metabolic factors >= 1, ALT2	1	0.0563138	0.00457066	0.986487
SCORE1410	CLivD category 1, alcohol use category 2, metabolic factors >= 2, ALT2	1	0.166863	0.0051552	0.972712
SCORE1411	CLivD category 1, alcohol use category 2, metabolic factors >= 3, ALT2	1	0.275423	0.00588563	0.974556
SCORE1412	CLivD category 1, alcohol use category 3, metabolic factors >= 1, ALT2	1	0.0563138	0.00457066	0.986487
SCORE1413	CLivD category 1, alcohol use category 3, metabolic factors >= 2, ALT2	1	0.166863	0.0051552	0.972712
SCORE1414	CLivD category 1, alcohol use category 3, metabolic factors >= 3, ALT2	1	0.275423	0.00588563	0.974556
SCORE1415	CLivD category 1, alcohol use category 4, metabolic factors >= 1, ALT2	1	0.0563138	0.00457066	0.986487
SCORE1416	CLivD category 1, alcohol use category 4, metabolic factors >= 2, ALT2	1	0.166863	0.0051552	0.972712
SCORE1417	CLivD category 1, alcohol use category 4, metabolic factors >= 3, ALT2	1	0.275423	0.00588563	0.974556
SCORE1418	CLivD category 2, alcohol use category 1, metabolic factors >= 1, ALT2	0.984511	0.0753864	0.00459159	0.975892
SCORE1419	CLivD category 2, alcohol use category 1, metabolic factors >= 2, ALT2	0.929839	0.249842	0.00531538	0.963101
SCORE1420	CLivD category 2, alcohol use category 1, metabolic factors >= 3, ALT2	0.91435	0.490644	0.00764045	0.953857
SCORE1421	CLivD category 2, alcohol use category 2, metabolic factors >= 1, ALT2	0.984511	0.0801772	0.00461426	0.97645
SCORE1422	CLivD category 2, alcohol use category 2, metabolic factors >= 2, ALT2	0.929839	0.264485	0.00541653	0.963565
SCORE1423	CLivD category 2, alcohol use category 2, metabolic factors >= 3, ALT2	0.91435	0.518666	0.00805883	0.955108
SCORE1424	CLivD category 2, alcohol use category 3, metabolic factors >= 1, ALT2	0.984511	0.0858718	0.00464197	0.975968
SCORE1425	CLivD category 2, alcohol use category 3, metabolic factors >= 2, ALT2	0.929839	0.283558	0.00555432	0.964041
SCORE1426	CLivD category 2, alcohol use category 3, metabolic factors >= 3, ALT2	0.894759	0.557715	0.00855007	0.955494
SCORE1427	CLivD category 2, alcohol use category 4, metabolic factors >= 1, ALT2	0.984511	0.0865046	0.00464497	0.976139
SCORE1428	CLivD category 2, alcohol use category 4, metabolic factors >= 2, ALT2	0.929839	0.285185	0.00556604	0.964238
SCORE1429	CLivD category 2, alcohol use category 4, metabolic factors >= 3, ALT2	0.894759	0.560517	0.00859998	0.955707
SCORE1430	CLivD category 3, alcohol use category 1, metabolic factors >= 1, ALT2	0.984511	0.0753864	0.00459159	0.975892
SCORE1431	CLivD category 3, alcohol use category 1, metabolic factors >= 2, ALT2	0.929839	0.249842	0.00531538	0.963101
SCORE1432	CLivD category 3, alcohol use category 1, metabolic factors >= 3, ALT2	0.91435	0.491096	0.00765068	0.953368
SCORE1433	CLivD category 3, alcohol use category 2, metabolic factors >= 1, ALT2	0.984511	0.0801772	0.00461426	0.97645
SCORE1434	CLivD category 3, alcohol use category 2, metabolic factors >= 2, ALT2	0.929839	0.264666	0.00541777	0.963589
SCORE1435	CLivD category 3, alcohol use category 2, metabolic factors >= 3, ALT2	0.898861	0.51966	0.00794528	0.95428
SCORE1436	CLivD category 3, alcohol use category 3, metabolic factors >= 1, ALT2	0.984511	0.0858718	0.00464231	0.975175
SCORE1437	CLivD category 3, alcohol use category 3, metabolic factors >= 2, ALT2	0.929839	0.285185	0.00556811	0.963307
SCORE1438	CLivD category 3, alcohol use category 3, metabolic factors >= 3, ALT2	0.87927	0.563862	0.00853574	0.953671
SCORE1439	CLivD category 3, alcohol use category 4, metabolic factors >= 1, ALT2	0.984511	0.0865046	0.00464531	0.975353
SCORE1440	CLivD category 3, alcohol use category 4, metabolic factors >= 2, ALT2	0.929839	0.287083	0.00558304	0.963018
SCORE1441	CLivD category 3, alcohol use category 4, metabolic factors >= 3, ALT2	0.859678	0.567477	0.00841402	0.953548
SCORE1442	CLivD category 1, alcohol use category 1, diabetes, ALT2	1	0.366627	0.00668256	0.974817
SCORE1443	CLivD category 1, alcohol use category 2, diabetes, ALT2	1	0.36726	0.00668869	0.974859
SCORE1444	CLivD category 1, alcohol use category 3, diabetes, ALT2	1	0.36726	0.00668869	0.974859
SCORE1445	CLivD category 1, alcohol use category 4, diabetes, ALT2	1	0.36726	0.00668869	0.974859
SCORE1446	CLivD category 2, alcohol use category 1, diabetes, ALT2	0.723459	0.740396	0.0116513	0.949176
SCORE1447	CLivD category 2, alcohol use category 2, diabetes, ALT2	0.688379	0.781886	0.0130332	0.950233
SCORE1448	CLivD category 2, alcohol use category 3, diabetes, ALT2	0.668787	0.84064	0.0168935	0.95109
SCORE1449	CLivD category 2, alcohol use category 4, diabetes, ALT2	0.668787	0.844436	0.0172521	0.951299
SCORE1450	CLivD category 3, alcohol use category 1, diabetes, ALT2	0.723459	0.742113	0.0117489	0.948485
SCORE1451	CLivD category 3, alcohol use category 2, diabetes, ALT2	0.67289	0.78523	0.0129772	0.94916
SCORE1452	CLivD category 3, alcohol use category 3, diabetes, ALT2	0.622321	0.856097	0.0174782	0.94885
SCORE1453	CLivD category 3, alcohol use category 4, diabetes, ALT2	0.602729	0.861249	0.0175117	0.948802
SCORE1454	CLivD category 1, BMI >= 25, metabolic factors >= 1, ALT2	1	0.0496249	0.00454026	0.986091
SCORE1455	CLivD category 1, BMI >= 25, metabolic factors >= 2, ALT2	1	0.125373	0.0049221	0.97069
SCORE1456	CLivD category 1, BMI >= 25, metabolic factors >= 3, ALT2	1	0.163066	0.00513538	0.970113
SCORE1457	CLivD category 1, BMI >= 30, metabolic factors >= 1, ALT2	1	0.0563138	0.00457066	0.986487
SCORE1458	CLivD category 1, BMI >= 30, metabolic factors >= 2, ALT2	1	0.163337	0.00513375	0.973382
SCORE1459	CLivD category 1, BMI >= 30, metabolic factors >= 3, ALT2	1	0.254542	0.00572872	0.974726
SCORE1460	CLivD category 1, BMI >= 35, metabolic factors >= 1, ALT2	1	0.0563138	0.00457066	0.986487
SCORE1461	CLivD category 1, BMI >= 35, metabolic factors >= 2, ALT2	1	0.166411	0.0051526	0.97264
SCORE1462	CLivD category 1, BMI >= 35, metabolic factors >= 3, ALT2	1	0.271807	0.00585807	0.974476
SCORE1463	CLivD category 2, BMI >= 25, metabolic factors >= 1, ALT2	0.984511	0.0753864	0.00459176	0.975414
SCORE1464	CLivD category 2, BMI >= 25, metabolic factors >= 2, ALT2	0.945328	0.202658	0.005095	0.96285
SCORE1465	CLivD category 2, BMI >= 25, metabolic factors >= 3, ALT2	0.925737	0.279761	0.0055167	0.957105
SCORE1466	CLivD category 2, BMI >= 30, metabolic factors >= 1, ALT2	0.984511	0.0872277	0.00464841	0.976332
SCORE1467	CLivD category 2, BMI >= 30, metabolic factors >= 2, ALT2	0.929839	0.279671	0.00552447	0.964509
SCORE1468	CLivD category 2, BMI >= 30, metabolic factors >= 3, ALT2	0.894759	0.50113	0.00761276	0.955908
SCORE1469	CLivD category 2, BMI >= 35, metabolic factors >= 1, ALT2	0.984511	0.0872277	0.00464841	0.976332
SCORE1470	CLivD category 2, BMI >= 35, metabolic factors >= 2, ALT2	0.929839	0.286179	0.00557375	0.964126
SCORE1471	CLivD category 2, BMI >= 35, metabolic factors >= 3, ALT2	0.894759	0.552291	0.00844892	0.955667
SCORE1472	CLivD category 3, BMI >= 25, metabolic factors >= 1, ALT2	0.984511	0.0761999	0.00459587	0.974778
SCORE1473	CLivD category 3, BMI >= 25, metabolic factors >= 2, ALT2	0.894759	0.206364	0.00484648	0.961078
SCORE1474	CLivD category 3, BMI >= 25, metabolic factors >= 3, ALT2	0.855576	0.285818	0.00514648	0.954305
SCORE1475	CLivD category 3, BMI >= 30, metabolic factors >= 1, ALT2	0.984511	0.0885836	0.00465521	0.975917
SCORE1476	CLivD category 3, BMI >= 30, metabolic factors >= 2, ALT2	0.87927	0.285727	0.00527023	0.962788
SCORE1477	CLivD category 3, BMI >= 30, metabolic factors >= 3, ALT2	0.809109	0.514508	0.00708624	0.953289
SCORE1478	CLivD category 3, BMI >= 35, metabolic factors >= 1, ALT2	0.984511	0.0885836	0.00465521	0.975917
SCORE1479	CLivD category 3, BMI >= 35, metabolic factors >= 2, ALT2	0.87927	0.292416	0.00531892	0.962475
SCORE1480	CLivD category 3, BMI >= 35, metabolic factors >= 3, ALT2	0.809109	0.567387	0.00792148	0.953167
SCORE1481	CLivD category 1, BMI >= 25, diabetes, ALT2	1	0.174636	0.00520344	0.971061
SCORE1482	CLivD category 1, BMI >= 30, diabetes, ALT2	1	0.314652	0.00620139	0.97558
SCORE1483	CLivD category 1, BMI >= 35, diabetes, ALT2	1	0.354605	0.00656383	0.975235
SCORE1484	CLivD category 2, BMI >= 25, diabetes, ALT2	0.906145	0.303715	0.00558654	0.954606
SCORE1485	CLivD category 2, BMI >= 30, diabetes, ALT2	0.774029	0.672874	0.00991488	0.952625
SCORE1486	CLivD category 2, BMI >= 35, diabetes, ALT2	0.703868	0.806924	0.0148528	0.951698
SCORE1487	CLivD category 3, BMI >= 25, diabetes, ALT2	0.835984	0.310946	0.00521399	0.951576
SCORE1488	CLivD category 3, BMI >= 30, diabetes, ALT2	0.688379	0.695562	0.00949927	0.949991
SCORE1489	CLivD category 3, BMI >= 35, diabetes, ALT2	0.58724	0.836211	0.0146055	0.949142
SCORE1490	CLivD category 1, metabolic factors >= 1, diabetes, ALT2	1	0.0563138	0.00457066	0.986487
SCORE1491	CLivD category 1, metabolic factors >= 2, diabetes, ALT2	1	0.166139	0.00515104	0.972597
SCORE1492	CLivD category 1, metabolic factors >= 3, diabetes, ALT2	1	0.273886	0.00587411	0.974417
SCORE1493	CLivD category 2, metabolic factors >= 1, diabetes, ALT2	0.984511	0.0871373	0.00464798	0.976308
SCORE1494	CLivD category 2, metabolic factors >= 2, diabetes, ALT2	0.929839	0.285094	0.00556488	0.964461
SCORE1495	CLivD category 2, metabolic factors >= 3, diabetes, ALT2	0.894759	0.553918	0.00846779	0.95668
SCORE1496	CLivD category 3, metabolic factors >= 1, diabetes, ALT2	0.984511	0.0884932	0.00465478	0.975893
SCORE1497	CLivD category 3, metabolic factors >= 2, diabetes, ALT2	0.87927	0.29106	0.00530849	0.962761
SCORE1498	CLivD category 3, metabolic factors >= 3, diabetes, ALT2	0.809109	0.569104	0.00794167	0.954132
SCORE1499	alcohol use category 1, BMI >= 25, metabolic factors >= 1, ALT2	0.984511	0.064901	0.00454246	0.975238
SCORE1500	alcohol use category 1, BMI >= 25, metabolic factors >= 2, ALT2	0.945328	0.175902	0.00493496	0.962705
SCORE1501	alcohol use category 1, BMI >= 25, metabolic factors >= 3, ALT2	0.945328	0.243062	0.00536924	0.956184
SCORE1502	alcohol use category 1, BMI >= 30, metabolic factors >= 1, ALT2	0.984511	0.0753864	0.00459159	0.975892
SCORE1503	alcohol use category 1, BMI >= 30, metabolic factors >= 2, ALT2	0.929839	0.243062	0.00526879	0.963473
SCORE1504	alcohol use category 1, BMI >= 30, metabolic factors >= 3, ALT2	0.91435	0.435054	0.00691307	0.953473
SCORE1505	alcohol use category 1, BMI >= 35, metabolic factors >= 1, ALT2	0.984511	0.0753864	0.00459159	0.975892
SCORE1506	alcohol use category 1, BMI >= 35, metabolic factors >= 2, ALT2	0.929839	0.248757	0.00530825	0.962946
SCORE1507	alcohol use category 1, BMI >= 35, metabolic factors >= 3, ALT2	0.91435	0.479798	0.00749135	0.953134
SCORE1508	alcohol use category 2, BMI >= 25, metabolic factors >= 1, ALT2	0.984511	0.0691494	0.00456216	0.975739
SCORE1509	alcohol use category 2, BMI >= 25, metabolic factors >= 2, ALT2	0.945328	0.186297	0.00499615	0.962575
SCORE1510	alcohol use category 2, BMI >= 25, metabolic factors >= 3, ALT2	0.945328	0.256712	0.00546455	0.956562
SCORE1511	alcohol use category 2, BMI >= 30, metabolic factors >= 1, ALT2	0.984511	0.0801772	0.00461426	0.97645
SCORE1512	alcohol use category 2, BMI >= 30, metabolic factors >= 2, ALT2	0.929839	0.257706	0.00536816	0.963929
SCORE1513	alcohol use category 2, BMI >= 30, metabolic factors >= 3, ALT2	0.898861	0.460635	0.00710222	0.95449
SCORE1514	alcohol use category 2, BMI >= 35, metabolic factors >= 1, ALT2	0.984511	0.0801772	0.00461426	0.97645
SCORE1515	alcohol use category 2, BMI >= 35, metabolic factors >= 2, ALT2	0.929839	0.263581	0.00541036	0.963444
SCORE1516	alcohol use category 2, BMI >= 35, metabolic factors >= 3, ALT2	0.898861	0.507819	0.0077628	0.954031
SCORE1517	alcohol use category 3, BMI >= 25, metabolic factors >= 1, ALT2	0.984511	0.0741209	0.00458623	0.974089
SCORE1518	alcohol use category 3, BMI >= 25, metabolic factors >= 2, ALT2	0.945328	0.200669	0.00508361	0.962166
SCORE1519	alcohol use category 3, BMI >= 25, metabolic factors >= 3, ALT2	0.925737	0.277954	0.00550602	0.955836
SCORE1520	alcohol use category 3, BMI >= 30, metabolic factors >= 1, ALT2	0.984511	0.0858718	0.00464231	0.975175
SCORE1521	alcohol use category 3, BMI >= 30, metabolic factors >= 2, ALT2	0.929839	0.277682	0.00551188	0.963547
SCORE1522	alcohol use category 3, BMI >= 30, metabolic factors >= 3, ALT2	0.87927	0.500226	0.00748554	0.953584
SCORE1523	alcohol use category 3, BMI >= 35, metabolic factors >= 1, ALT2	0.984511	0.0858718	0.00464231	0.975175
SCORE1524	alcohol use category 3, BMI >= 35, metabolic factors >= 2, ALT2	0.929839	0.28401	0.00555963	0.963161
SCORE1525	alcohol use category 3, BMI >= 35, metabolic factors >= 3, ALT2	0.87927	0.551388	0.00831102	0.953292
SCORE1526	alcohol use category 4, BMI >= 25, metabolic factors >= 1, ALT2	0.984511	0.0747537	0.00458916	0.974303
SCORE1527	alcohol use category 4, BMI >= 25, metabolic factors >= 2, ALT2	0.945328	0.202025	0.00509262	0.961669
SCORE1528	alcohol use category 4, BMI >= 25, metabolic factors >= 3, ALT2	0.906145	0.279581	0.00540258	0.955257
SCORE1529	alcohol use category 4, BMI >= 30, metabolic factors >= 1, ALT2	0.984511	0.0865046	0.00464531	0.975353
SCORE1530	alcohol use category 4, BMI >= 30, metabolic factors >= 2, ALT2	0.929839	0.27949	0.00552587	0.963236
SCORE1531	alcohol use category 4, BMI >= 30, metabolic factors >= 3, ALT2	0.859678	0.50348	0.00736641	0.953414
SCORE1532	alcohol use category 4, BMI >= 35, metabolic factors >= 1, ALT2	0.984511	0.0865046	0.00464531	0.975353
SCORE1533	alcohol use category 4, BMI >= 35, metabolic factors >= 2, ALT2	0.929839	0.285998	0.00557517	0.962883
SCORE1534	alcohol use category 4, BMI >= 35, metabolic factors >= 3, ALT2	0.859678	0.555094	0.00819227	0.953176
SCORE1535	alcohol use category 1, BMI >= 25, diabetes, ALT2	0.925737	0.265299	0.0054195	0.952897
SCORE1536	alcohol use category 1, BMI >= 30, diabetes, ALT2	0.828701	0.586459	0.00850997	0.950145
SCORE1537	alcohol use category 1, BMI >= 35, diabetes, ALT2	0.75854	0.702883	0.0107389	0.949037
SCORE1538	alcohol use category 2, BMI >= 25, diabetes, ALT2	0.925737	0.27949	0.00552258	0.95349
SCORE1539	alcohol use category 2, BMI >= 30, diabetes, ALT2	0.778131	0.620718	0.00868093	0.950625
SCORE1540	alcohol use category 2, BMI >= 35, diabetes, ALT2	0.70797	0.744283	0.0115526	0.949607
SCORE1541	alcohol use category 3, BMI >= 25, diabetes, ALT2	0.906145	0.302269	0.00557909	0.953051
SCORE1542	alcohol use category 3, BMI >= 30, diabetes, ALT2	0.75854	0.676218	0.00987039	0.949807
SCORE1543	alcohol use category 3, BMI >= 35, diabetes, ALT2	0.657401	0.812709	0.0144511	0.948722
SCORE1544	alcohol use category 4, BMI >= 25, diabetes, ALT2	0.886554	0.304167	0.00547418	0.952578
SCORE1545	alcohol use category 4, BMI >= 30, diabetes, ALT2	0.738948	0.680376	0.00973657	0.949764
SCORE1546	alcohol use category 4, BMI >= 35, diabetes, ALT2	0.63781	0.817952	0.0143974	0.948757
SCORE1547	alcohol use category 1, metabolic factors >= 1, diabetes, ALT2	0.984511	0.075296	0.00459117	0.975864
SCORE1548	alcohol use category 1, metabolic factors >= 2, diabetes, ALT2	0.929839	0.247763	0.00530172	0.962803
SCORE1549	alcohol use category 1, metabolic factors >= 3, diabetes, ALT2	0.91435	0.481877	0.00751165	0.954378
SCORE1550	alcohol use category 2, metabolic factors >= 1, diabetes, ALT2	0.984511	0.0800868	0.00461384	0.976424
SCORE1551	alcohol use category 2, metabolic factors >= 2, diabetes, ALT2	0.929839	0.262587	0.00540309	0.963564
SCORE1552	alcohol use category 2, metabolic factors >= 3, diabetes, ALT2	0.898861	0.509898	0.00778393	0.955334
SCORE1553	alcohol use category 3, metabolic factors >= 1, diabetes, ALT2	0.984511	0.0857814	0.00464188	0.97515
SCORE1554	alcohol use category 3, metabolic factors >= 2, diabetes, ALT2	0.929839	0.282835	0.00555015	0.963483
SCORE1555	alcohol use category 3, metabolic factors >= 3, diabetes, ALT2	0.87927	0.553105	0.00832993	0.954433
SCORE1556	alcohol use category 4, metabolic factors >= 1, diabetes, ALT2	0.984511	0.0864142	0.00464488	0.975327
SCORE1557	alcohol use category 4, metabolic factors >= 2, diabetes, ALT2	0.929839	0.284823	0.00556563	0.963201
SCORE1558	alcohol use category 4, metabolic factors >= 3, diabetes, ALT2	0.859678	0.556721	0.00820953	0.954303
SCORE1559	BMI >= 25, metabolic factors >= 1, diabetes, ALT2	0.984511	0.0761999	0.00459587	0.974778
SCORE1560	BMI >= 25, metabolic factors >= 2, diabetes, ALT2	0.848292	0.205008	0.00458902	0.959545
SCORE1561	BMI >= 25, metabolic factors >= 3, diabetes, ALT2	0.809109	0.279942	0.0048293	0.953746
SCORE1562	BMI >= 30, metabolic factors >= 1, diabetes, ALT2	0.984511	0.0885836	0.00465521	0.975917
SCORE1563	BMI >= 30, metabolic factors >= 2, diabetes, ALT2	0.832803	0.284191	0.00498362	0.961663
SCORE1564	BMI >= 30, metabolic factors >= 3, diabetes, ALT2	0.762642	0.506915	0.0065848	0.952563
SCORE1565	BMI >= 35, metabolic factors >= 1, diabetes, ALT2	0.984511	0.0885836	0.00465521	0.975917
SCORE1566	BMI >= 35, metabolic factors >= 2, diabetes, ALT2	0.832803	0.29088	0.00502959	0.961375
SCORE1567	BMI >= 35, metabolic factors >= 3, diabetes, ALT2	0.762642	0.559252	0.00734284	0.952201
SCORE1568	CLivD category 1, alcohol use category 1, BMI >= 25, metabolic factors >= 1, ALT2	1	0.0494441	0.00453945	0.986041
SCORE1569	CLivD category 1, alcohol use category 1, BMI >= 25, metabolic factors >= 2, ALT2	1	0.125102	0.00492067	0.970629
SCORE1570	CLivD category 1, alcohol use category 1, BMI >= 25, metabolic factors >= 3, ALT2	1	0.162795	0.00513383	0.970065
SCORE1571	CLivD category 1, alcohol use category 1, BMI >= 30, metabolic factors >= 1, ALT2	1	0.0560427	0.00456944	0.986422
SCORE1572	CLivD category 1, alcohol use category 1, BMI >= 30, metabolic factors >= 2, ALT2	1	0.162705	0.00513014	0.973281
SCORE1573	CLivD category 1, alcohol use category 1, BMI >= 30, metabolic factors >= 3, ALT2	1	0.253909	0.00572422	0.974665
SCORE1574	CLivD category 1, alcohol use category 1, BMI >= 35, metabolic factors >= 1, ALT2	1	0.0560427	0.00456944	0.986422
SCORE1575	CLivD category 1, alcohol use category 1, BMI >= 35, metabolic factors >= 2, ALT2	1	0.165778	0.00514896	0.972539
SCORE1576	CLivD category 1, alcohol use category 1, BMI >= 35, metabolic factors >= 3, ALT2	1	0.271174	0.00585337	0.974418
SCORE1577	CLivD category 1, alcohol use category 2, BMI >= 25, metabolic factors >= 1, ALT2	1	0.0496249	0.00454026	0.986091
SCORE1578	CLivD category 1, alcohol use category 2, BMI >= 25, metabolic factors >= 2, ALT2	1	0.125373	0.0049221	0.97069
SCORE1579	CLivD category 1, alcohol use category 2, BMI >= 25, metabolic factors >= 3, ALT2	1	0.163066	0.00513538	0.970113
SCORE1580	CLivD category 1, alcohol use category 2, BMI >= 30, metabolic factors >= 1, ALT2	1	0.0563138	0.00457066	0.986487
SCORE1581	CLivD category 1, alcohol use category 2, BMI >= 30, metabolic factors >= 2, ALT2	1	0.163337	0.00513375	0.973382
SCORE1582	CLivD category 1, alcohol use category 2, BMI >= 30, metabolic factors >= 3, ALT2	1	0.254542	0.00572872	0.974726
SCORE1583	CLivD category 1, alcohol use category 2, BMI >= 35, metabolic factors >= 1, ALT2	1	0.0563138	0.00457066	0.986487
SCORE1584	CLivD category 1, alcohol use category 2, BMI >= 35, metabolic factors >= 2, ALT2	1	0.166411	0.0051526	0.97264
SCORE1585	CLivD category 1, alcohol use category 2, BMI >= 35, metabolic factors >= 3, ALT2	1	0.271807	0.00585807	0.974476
SCORE1586	CLivD category 1, alcohol use category 3, BMI >= 25, metabolic factors >= 1, ALT2	1	0.0496249	0.00454026	0.986091
SCORE1587	CLivD category 1, alcohol use category 3, BMI >= 25, metabolic factors >= 2, ALT2	1	0.125373	0.0049221	0.97069
SCORE1588	CLivD category 1, alcohol use category 3, BMI >= 25, metabolic factors >= 3, ALT2	1	0.163066	0.00513538	0.970113
SCORE1589	CLivD category 1, alcohol use category 3, BMI >= 30, metabolic factors >= 1, ALT2	1	0.0563138	0.00457066	0.986487
SCORE1590	CLivD category 1, alcohol use category 3, BMI >= 30, metabolic factors >= 2, ALT2	1	0.163337	0.00513375	0.973382
SCORE1591	CLivD category 1, alcohol use category 3, BMI >= 30, metabolic factors >= 3, ALT2	1	0.254542	0.00572872	0.974726
SCORE1592	CLivD category 1, alcohol use category 3, BMI >= 35, metabolic factors >= 1, ALT2	1	0.0563138	0.00457066	0.986487
SCORE1593	CLivD category 1, alcohol use category 3, BMI >= 35, metabolic factors >= 2, ALT2	1	0.166411	0.0051526	0.97264
SCORE1594	CLivD category 1, alcohol use category 3, BMI >= 35, metabolic factors >= 3, ALT2	1	0.271807	0.00585807	0.974476
SCORE1595	CLivD category 1, alcohol use category 4, BMI >= 25, metabolic factors >= 1, ALT2	1	0.0496249	0.00454026	0.986091
SCORE1596	CLivD category 1, alcohol use category 4, BMI >= 25, metabolic factors >= 2, ALT2	1	0.125373	0.0049221	0.97069
SCORE1597	CLivD category 1, alcohol use category 4, BMI >= 25, metabolic factors >= 3, ALT2	1	0.163066	0.00513538	0.970113
SCORE1598	CLivD category 1, alcohol use category 4, BMI >= 30, metabolic factors >= 1, ALT2	1	0.0563138	0.00457066	0.986487
SCORE1599	CLivD category 1, alcohol use category 4, BMI >= 30, metabolic factors >= 2, ALT2	1	0.163337	0.00513375	0.973382
SCORE1600	CLivD category 1, alcohol use category 4, BMI >= 30, metabolic factors >= 3, ALT2	1	0.254542	0.00572872	0.974726
SCORE1601	CLivD category 1, alcohol use category 4, BMI >= 35, metabolic factors >= 1, ALT2	1	0.0563138	0.00457066	0.986487
SCORE1602	CLivD category 1, alcohol use category 4, BMI >= 35, metabolic factors >= 2, ALT2	1	0.166411	0.0051526	0.97264
SCORE1603	CLivD category 1, alcohol use category 4, BMI >= 35, metabolic factors >= 3, ALT2	1	0.271807	0.00585807	0.974476
SCORE1604	CLivD category 2, alcohol use category 1, BMI >= 25, metabolic factors >= 1, ALT2	0.984511	0.064901	0.00454246	0.975238
SCORE1605	CLivD category 2, alcohol use category 1, BMI >= 25, metabolic factors >= 2, ALT2	0.945328	0.175902	0.00493496	0.962705
SCORE1606	CLivD category 2, alcohol use category 1, BMI >= 25, metabolic factors >= 3, ALT2	0.945328	0.243062	0.00536924	0.956184
SCORE1607	CLivD category 2, alcohol use category 1, BMI >= 30, metabolic factors >= 1, ALT2	0.984511	0.0753864	0.00459159	0.975892
SCORE1608	CLivD category 2, alcohol use category 1, BMI >= 30, metabolic factors >= 2, ALT2	0.929839	0.243062	0.00526879	0.963473
SCORE1609	CLivD category 2, alcohol use category 1, BMI >= 30, metabolic factors >= 3, ALT2	0.91435	0.434873	0.00690778	0.954052
SCORE1610	CLivD category 2, alcohol use category 1, BMI >= 35, metabolic factors >= 1, ALT2	0.984511	0.0753864	0.00459159	0.975892
SCORE1611	CLivD category 2, alcohol use category 1, BMI >= 35, metabolic factors >= 2, ALT2	0.929839	0.248757	0.00530825	0.962946
SCORE1612	CLivD category 2, alcohol use category 1, BMI >= 35, metabolic factors >= 3, ALT2	0.91435	0.479436	0.00748274	0.953642
SCORE1613	CLivD category 2, alcohol use category 2, BMI >= 25, metabolic factors >= 1, ALT2	0.984511	0.0691494	0.00456216	0.975739
SCORE1614	CLivD category 2, alcohol use category 2, BMI >= 25, metabolic factors >= 2, ALT2	0.945328	0.186116	0.00499512	0.96254
SCORE1615	CLivD category 2, alcohol use category 2, BMI >= 25, metabolic factors >= 3, ALT2	0.945328	0.25644	0.00546208	0.956841
SCORE1616	CLivD category 2, alcohol use category 2, BMI >= 30, metabolic factors >= 1, ALT2	0.984511	0.0801772	0.00461426	0.97645
SCORE1617	CLivD category 2, alcohol use category 2, BMI >= 30, metabolic factors >= 2, ALT2	0.929839	0.257525	0.00536695	0.963904
SCORE1618	CLivD category 2, alcohol use category 2, BMI >= 30, metabolic factors >= 3, ALT2	0.91435	0.459911	0.00721014	0.955309
SCORE1619	CLivD category 2, alcohol use category 2, BMI >= 35, metabolic factors >= 1, ALT2	0.984511	0.0801772	0.00461426	0.97645
SCORE1620	CLivD category 2, alcohol use category 2, BMI >= 35, metabolic factors >= 2, ALT2	0.929839	0.263401	0.00540912	0.96342
SCORE1621	CLivD category 2, alcohol use category 2, BMI >= 35, metabolic factors >= 3, ALT2	0.91435	0.506915	0.00787559	0.954886
SCORE1622	CLivD category 2, alcohol use category 3, BMI >= 25, metabolic factors >= 1, ALT2	0.984511	0.0741209	0.0045859	0.975005
SCORE1623	CLivD category 2, alcohol use category 3, BMI >= 25, metabolic factors >= 2, ALT2	0.945328	0.199765	0.00507784	0.962332
SCORE1624	CLivD category 2, alcohol use category 3, BMI >= 25, metabolic factors >= 3, ALT2	0.925737	0.275965	0.00548979	0.956541
SCORE1625	CLivD category 2, alcohol use category 3, BMI >= 30, metabolic factors >= 1, ALT2	0.984511	0.0858718	0.00464197	0.975968
SCORE1626	CLivD category 2, alcohol use category 3, BMI >= 30, metabolic factors >= 2, ALT2	0.929839	0.276146	0.00549901	0.964313
SCORE1627	CLivD category 2, alcohol use category 3, BMI >= 30, metabolic factors >= 3, ALT2	0.894759	0.495074	0.0075277	0.955525
SCORE1628	CLivD category 2, alcohol use category 3, BMI >= 35, metabolic factors >= 1, ALT2	0.984511	0.0858718	0.00464197	0.975968
SCORE1629	CLivD category 2, alcohol use category 3, BMI >= 35, metabolic factors >= 2, ALT2	0.929839	0.282292	0.00554523	0.963885
SCORE1630	CLivD category 2, alcohol use category 3, BMI >= 35, metabolic factors >= 3, ALT2	0.894759	0.545331	0.00832905	0.955246
SCORE1631	CLivD category 2, alcohol use category 4, BMI >= 25, metabolic factors >= 1, ALT2	0.984511	0.0747537	0.00458883	0.975211
SCORE1632	CLivD category 2, alcohol use category 4, BMI >= 25, metabolic factors >= 2, ALT2	0.945328	0.20094	0.0050848	0.962544
SCORE1633	CLivD category 2, alcohol use category 4, BMI >= 25, metabolic factors >= 3, ALT2	0.925737	0.277321	0.00549937	0.956744
SCORE1634	CLivD category 2, alcohol use category 4, BMI >= 30, metabolic factors >= 1, ALT2	0.984511	0.0865046	0.00464497	0.976139
SCORE1635	CLivD category 2, alcohol use category 4, BMI >= 30, metabolic factors >= 2, ALT2	0.929839	0.277682	0.00550986	0.964503
SCORE1636	CLivD category 2, alcohol use category 4, BMI >= 30, metabolic factors >= 3, ALT2	0.894759	0.497514	0.00756135	0.955733
SCORE1637	CLivD category 2, alcohol use category 4, BMI >= 35, metabolic factors >= 1, ALT2	0.984511	0.0865046	0.00464497	0.976139
SCORE1638	CLivD category 2, alcohol use category 4, BMI >= 35, metabolic factors >= 2, ALT2	0.929839	0.283919	0.00555692	0.964085
SCORE1639	CLivD category 2, alcohol use category 4, BMI >= 35, metabolic factors >= 3, ALT2	0.894759	0.548133	0.00837641	0.955465
SCORE1640	CLivD category 3, alcohol use category 1, BMI >= 25, metabolic factors >= 1, ALT2	0.984511	0.064901	0.00454246	0.975238
SCORE1641	CLivD category 3, alcohol use category 1, BMI >= 25, metabolic factors >= 2, ALT2	0.945328	0.175902	0.00493496	0.962705
SCORE1642	CLivD category 3, alcohol use category 1, BMI >= 25, metabolic factors >= 3, ALT2	0.945328	0.243062	0.00536924	0.956184
SCORE1643	CLivD category 3, alcohol use category 1, BMI >= 30, metabolic factors >= 1, ALT2	0.984511	0.0753864	0.00459159	0.975892
SCORE1644	CLivD category 3, alcohol use category 1, BMI >= 30, metabolic factors >= 2, ALT2	0.929839	0.243062	0.00526879	0.963473
SCORE1645	CLivD category 3, alcohol use category 1, BMI >= 30, metabolic factors >= 3, ALT2	0.91435	0.435054	0.00691307	0.953473
SCORE1646	CLivD category 3, alcohol use category 1, BMI >= 35, metabolic factors >= 1, ALT2	0.984511	0.0753864	0.00459159	0.975892
SCORE1647	CLivD category 3, alcohol use category 1, BMI >= 35, metabolic factors >= 2, ALT2	0.929839	0.248757	0.00530825	0.962946
SCORE1648	CLivD category 3, alcohol use category 1, BMI >= 35, metabolic factors >= 3, ALT2	0.91435	0.479798	0.00749135	0.953134
SCORE1649	CLivD category 3, alcohol use category 2, BMI >= 25, metabolic factors >= 1, ALT2	0.984511	0.0691494	0.00456216	0.975739
SCORE1650	CLivD category 3, alcohol use category 2, BMI >= 25, metabolic factors >= 2, ALT2	0.945328	0.186297	0.00499615	0.962575
SCORE1651	CLivD category 3, alcohol use category 2, BMI >= 25, metabolic factors >= 3, ALT2	0.945328	0.256712	0.00546455	0.956562
SCORE1652	CLivD category 3, alcohol use category 2, BMI >= 30, metabolic factors >= 1, ALT2	0.984511	0.0801772	0.00461426	0.97645
SCORE1653	CLivD category 3, alcohol use category 2, BMI >= 30, metabolic factors >= 2, ALT2	0.929839	0.257706	0.00536816	0.963929
SCORE1654	CLivD category 3, alcohol use category 2, BMI >= 30, metabolic factors >= 3, ALT2	0.898861	0.460544	0.00710112	0.954481
SCORE1655	CLivD category 3, alcohol use category 2, BMI >= 35, metabolic factors >= 1, ALT2	0.984511	0.0801772	0.00461426	0.97645
SCORE1656	CLivD category 3, alcohol use category 2, BMI >= 35, metabolic factors >= 2, ALT2	0.929839	0.263581	0.00541036	0.963444
SCORE1657	CLivD category 3, alcohol use category 2, BMI >= 35, metabolic factors >= 3, ALT2	0.898861	0.507728	0.00776149	0.954024
SCORE1658	CLivD category 3, alcohol use category 3, BMI >= 25, metabolic factors >= 1, ALT2	0.984511	0.0741209	0.00458623	0.974089
SCORE1659	CLivD category 3, alcohol use category 3, BMI >= 25, metabolic factors >= 2, ALT2	0.945328	0.200579	0.00508308	0.962149
SCORE1660	CLivD category 3, alcohol use category 3, BMI >= 25, metabolic factors >= 3, ALT2	0.925737	0.277863	0.00550537	0.955822
SCORE1661	CLivD category 3, alcohol use category 3, BMI >= 30, metabolic factors >= 1, ALT2	0.984511	0.0858718	0.00464231	0.975175
SCORE1662	CLivD category 3, alcohol use category 3, BMI >= 30, metabolic factors >= 2, ALT2	0.929839	0.277592	0.00551124	0.963535
SCORE1663	CLivD category 3, alcohol use category 3, BMI >= 30, metabolic factors >= 3, ALT2	0.87927	0.499684	0.00747608	0.953796
SCORE1664	CLivD category 3, alcohol use category 3, BMI >= 35, metabolic factors >= 1, ALT2	0.984511	0.0858718	0.00464231	0.975175
SCORE1665	CLivD category 3, alcohol use category 3, BMI >= 35, metabolic factors >= 2, ALT2	0.929839	0.283919	0.00555898	0.96315
SCORE1666	CLivD category 3, alcohol use category 3, BMI >= 35, metabolic factors >= 3, ALT2	0.87927	0.550845	0.00829937	0.953484
SCORE1667	CLivD category 3, alcohol use category 4, BMI >= 25, metabolic factors >= 1, ALT2	0.984511	0.0747537	0.00458916	0.974303
SCORE1668	CLivD category 3, alcohol use category 4, BMI >= 25, metabolic factors >= 2, ALT2	0.945328	0.201934	0.00509209	0.961652
SCORE1669	CLivD category 3, alcohol use category 4, BMI >= 25, metabolic factors >= 3, ALT2	0.906145	0.27949	0.00540195	0.955243
SCORE1670	CLivD category 3, alcohol use category 4, BMI >= 30, metabolic factors >= 1, ALT2	0.984511	0.0865046	0.00464531	0.975353
SCORE1671	CLivD category 3, alcohol use category 4, BMI >= 30, metabolic factors >= 2, ALT2	0.929839	0.2794	0.00552522	0.963225
SCORE1672	CLivD category 3, alcohol use category 4, BMI >= 30, metabolic factors >= 3, ALT2	0.859678	0.502938	0.00735704	0.953625
SCORE1673	CLivD category 3, alcohol use category 4, BMI >= 35, metabolic factors >= 1, ALT2	0.984511	0.0865046	0.00464531	0.975353
SCORE1674	CLivD category 3, alcohol use category 4, BMI >= 35, metabolic factors >= 2, ALT2	0.929839	0.285818	0.00557386	0.96286
SCORE1675	CLivD category 3, alcohol use category 4, BMI >= 35, metabolic factors >= 3, ALT2	0.859678	0.554461	0.00817917	0.95336
SCORE1676	CLivD category 1, alcohol use category 1, BMI >= 25, diabetes, ALT2	1	0.174365	0.00520185	0.971017
SCORE1677	CLivD category 1, alcohol use category 1, BMI >= 30, diabetes, ALT2	1	0.31402	0.00619612	0.975532
SCORE1678	CLivD category 1, alcohol use category 1, BMI >= 35, diabetes, ALT2	1	0.353973	0.00655792	0.975192
SCORE1679	CLivD category 1, alcohol use category 2, BMI >= 25, diabetes, ALT2	1	0.174636	0.00520344	0.971061
SCORE1680	CLivD category 1, alcohol use category 2, BMI >= 30, diabetes, ALT2	1	0.314652	0.00620139	0.97558
SCORE1681	CLivD category 1, alcohol use category 2, BMI >= 35, diabetes, ALT2	1	0.354605	0.00656383	0.975235
SCORE1682	CLivD category 1, alcohol use category 3, BMI >= 25, diabetes, ALT2	1	0.174636	0.00520344	0.971061
SCORE1683	CLivD category 1, alcohol use category 3, BMI >= 30, diabetes, ALT2	1	0.314652	0.00620139	0.97558
SCORE1684	CLivD category 1, alcohol use category 3, BMI >= 35, diabetes, ALT2	1	0.354605	0.00656383	0.975235
SCORE1685	CLivD category 1, alcohol use category 4, BMI >= 25, diabetes, ALT2	1	0.174636	0.00520344	0.971061
SCORE1686	CLivD category 1, alcohol use category 4, BMI >= 30, diabetes, ALT2	1	0.314652	0.00620139	0.97558
SCORE1687	CLivD category 1, alcohol use category 4, BMI >= 35, diabetes, ALT2	1	0.354605	0.00656383	0.975235
SCORE1688	CLivD category 2, alcohol use category 1, BMI >= 25, diabetes, ALT2	0.925737	0.265208	0.00541888	0.952882
SCORE1689	CLivD category 2, alcohol use category 1, BMI >= 30, diabetes, ALT2	0.828701	0.585646	0.0084848	0.95088
SCORE1690	CLivD category 2, alcohol use category 1, BMI >= 35, diabetes, ALT2	0.75854	0.701256	0.0106663	0.949684
SCORE1691	CLivD category 2, alcohol use category 2, BMI >= 25, diabetes, ALT2	0.925737	0.279129	0.00551885	0.95396
SCORE1692	CLivD category 2, alcohol use category 2, BMI >= 30, diabetes, ALT2	0.79362	0.619	0.00879815	0.951804
SCORE1693	CLivD category 2, alcohol use category 2, BMI >= 35, diabetes, ALT2	0.723459	0.741119	0.0116325	0.950667
SCORE1694	CLivD category 2, alcohol use category 3, BMI >= 25, diabetes, ALT2	0.906145	0.299647	0.00555634	0.954018
SCORE1695	CLivD category 2, alcohol use category 3, BMI >= 30, diabetes, ALT2	0.774029	0.665371	0.00970692	0.952408
SCORE1696	CLivD category 2, alcohol use category 3, BMI >= 35, diabetes, ALT2	0.703868	0.797523	0.0142272	0.9514
SCORE1697	CLivD category 2, alcohol use category 4, BMI >= 25, diabetes, ALT2	0.906145	0.301184	0.00556771	0.954242
SCORE1698	CLivD category 2, alcohol use category 4, BMI >= 30, diabetes, ALT2	0.774029	0.668354	0.00978626	0.952611
SCORE1699	CLivD category 2, alcohol use category 4, BMI >= 35, diabetes, ALT2	0.703868	0.801229	0.014462	0.951614
SCORE1700	CLivD category 3, alcohol use category 1, BMI >= 25, diabetes, ALT2	0.925737	0.265299	0.0054195	0.952897
SCORE1701	CLivD category 3, alcohol use category 1, BMI >= 30, diabetes, ALT2	0.828701	0.586459	0.00850997	0.950145
SCORE1702	CLivD category 3, alcohol use category 1, BMI >= 35, diabetes, ALT2	0.75854	0.702883	0.0107389	0.949037
SCORE1703	CLivD category 3, alcohol use category 2, BMI >= 25, diabetes, ALT2	0.925737	0.27949	0.00552258	0.95349
SCORE1704	CLivD category 3, alcohol use category 2, BMI >= 30, diabetes, ALT2	0.778131	0.620627	0.00867904	0.950619
SCORE1705	CLivD category 3, alcohol use category 2, BMI >= 35, diabetes, ALT2	0.70797	0.744192	0.0115489	0.949601
SCORE1706	CLivD category 3, alcohol use category 3, BMI >= 25, diabetes, ALT2	0.906145	0.302178	0.00557842	0.953038
SCORE1707	CLivD category 3, alcohol use category 3, BMI >= 30, diabetes, ALT2	0.75854	0.675224	0.00983291	0.950215
SCORE1708	CLivD category 3, alcohol use category 3, BMI >= 35, diabetes, ALT2	0.657401	0.811624	0.0143476	0.949133
SCORE1709	CLivD category 3, alcohol use category 4, BMI >= 25, diabetes, ALT2	0.886554	0.304077	0.00547352	0.952564
SCORE1710	CLivD category 3, alcohol use category 4, BMI >= 30, diabetes, ALT2	0.738948	0.679382	0.00969913	0.950169
SCORE1711	CLivD category 3, alcohol use category 4, BMI >= 35, diabetes, ALT2	0.63781	0.816596	0.0142727	0.949149
SCORE1712	CLivD category 1, alcohol use category 1, metabolic factors >= 1, diabetes, ALT2	1	0.0560427	0.00456944	0.986422
SCORE1713	CLivD category 1, alcohol use category 1, metabolic factors >= 2, diabetes, ALT2	1	0.165507	0.0051474	0.972495
SCORE1714	CLivD category 1, alcohol use category 1, metabolic factors >= 3, diabetes, ALT2	1	0.273253	0.00586938	0.97436
SCORE1715	CLivD category 1, alcohol use category 2, metabolic factors >= 1, diabetes, ALT2	1	0.0563138	0.00457066	0.986487
SCORE1716	CLivD category 1, alcohol use category 2, metabolic factors >= 2, diabetes, ALT2	1	0.166139	0.00515104	0.972597
SCORE1717	CLivD category 1, alcohol use category 2, metabolic factors >= 3, diabetes, ALT2	1	0.273886	0.00587411	0.974417
SCORE1718	CLivD category 1, alcohol use category 3, metabolic factors >= 1, diabetes, ALT2	1	0.0563138	0.00457066	0.986487
SCORE1719	CLivD category 1, alcohol use category 3, metabolic factors >= 2, diabetes, ALT2	1	0.166139	0.00515104	0.972597
SCORE1720	CLivD category 1, alcohol use category 3, metabolic factors >= 3, diabetes, ALT2	1	0.273886	0.00587411	0.974417
SCORE1721	CLivD category 1, alcohol use category 4, metabolic factors >= 1, diabetes, ALT2	1	0.0563138	0.00457066	0.986487
SCORE1722	CLivD category 1, alcohol use category 4, metabolic factors >= 2, diabetes, ALT2	1	0.166139	0.00515104	0.972597
SCORE1723	CLivD category 1, alcohol use category 4, metabolic factors >= 3, diabetes, ALT2	1	0.273886	0.00587411	0.974417
SCORE1724	CLivD category 2, alcohol use category 1, metabolic factors >= 1, diabetes, ALT2	0.984511	0.075296	0.00459117	0.975864
SCORE1725	CLivD category 2, alcohol use category 1, metabolic factors >= 2, diabetes, ALT2	0.929839	0.247763	0.00530172	0.962803
SCORE1726	CLivD category 2, alcohol use category 1, metabolic factors >= 3, diabetes, ALT2	0.91435	0.481425	0.00750275	0.954743
SCORE1727	CLivD category 2, alcohol use category 2, metabolic factors >= 1, diabetes, ALT2	0.984511	0.0800868	0.00461384	0.976424
SCORE1728	CLivD category 2, alcohol use category 2, metabolic factors >= 2, diabetes, ALT2	0.929839	0.262406	0.00540186	0.96354
SCORE1729	CLivD category 2, alcohol use category 2, metabolic factors >= 3, diabetes, ALT2	0.91435	0.508904	0.00789669	0.956054
SCORE1730	CLivD category 2, alcohol use category 3, metabolic factors >= 1, diabetes, ALT2	0.984511	0.0857814	0.00464154	0.975943
SCORE1731	CLivD category 2, alcohol use category 3, metabolic factors >= 2, diabetes, ALT2	0.929839	0.281298	0.0055371	0.964234
SCORE1732	CLivD category 2, alcohol use category 3, metabolic factors >= 3, diabetes, ALT2	0.894759	0.547139	0.00834892	0.956437
SCORE1733	CLivD category 2, alcohol use category 4, metabolic factors >= 1, diabetes, ALT2	0.984511	0.0864142	0.00464454	0.976115
SCORE1734	CLivD category 2, alcohol use category 4, metabolic factors >= 2, diabetes, ALT2	0.929839	0.282925	0.00554875	0.964433
SCORE1735	CLivD category 2, alcohol use category 4, metabolic factors >= 3, diabetes, ALT2	0.894759	0.549851	0.00839496	0.956643
SCORE1736	CLivD category 3, alcohol use category 1, metabolic factors >= 1, diabetes, ALT2	0.984511	0.075296	0.00459117	0.975864
SCORE1737	CLivD category 3, alcohol use category 1, metabolic factors >= 2, diabetes, ALT2	0.929839	0.247763	0.00530172	0.962803
SCORE1738	CLivD category 3, alcohol use category 1, metabolic factors >= 3, diabetes, ALT2	0.91435	0.481877	0.00751165	0.954378
SCORE1739	CLivD category 3, alcohol use category 2, metabolic factors >= 1, diabetes, ALT2	0.984511	0.0800868	0.00461384	0.976424
SCORE1740	CLivD category 3, alcohol use category 2, metabolic factors >= 2, diabetes, ALT2	0.929839	0.262587	0.00540309	0.963564
SCORE1741	CLivD category 3, alcohol use category 2, metabolic factors >= 3, diabetes, ALT2	0.898861	0.509807	0.00778261	0.955326
SCORE1742	CLivD category 3, alcohol use category 3, metabolic factors >= 1, diabetes, ALT2	0.984511	0.0857814	0.00464188	0.97515
SCORE1743	CLivD category 3, alcohol use category 3, metabolic factors >= 2, diabetes, ALT2	0.929839	0.282744	0.0055495	0.963471
SCORE1744	CLivD category 3, alcohol use category 3, metabolic factors >= 3, diabetes, ALT2	0.87927	0.552743	0.00832131	0.95464
SCORE1745	CLivD category 3, alcohol use category 4, metabolic factors >= 1, diabetes, ALT2	0.984511	0.0864142	0.00464488	0.975327
SCORE1746	CLivD category 3, alcohol use category 4, metabolic factors >= 2, diabetes, ALT2	0.929839	0.284643	0.00556433	0.963178
SCORE1747	CLivD category 3, alcohol use category 4, metabolic factors >= 3, diabetes, ALT2	0.859678	0.556269	0.00819943	0.954501
SCORE1748	CLivD category 1, BMI >= 25, metabolic factors >= 1, diabetes, ALT2	1	0.0496249	0.00454026	0.986091
SCORE1749	CLivD category 1, BMI >= 25, metabolic factors >= 2, diabetes, ALT2	1	0.12465	0.0049183	0.970525
SCORE1750	CLivD category 1, BMI >= 25, metabolic factors >= 3, diabetes, ALT2	1	0.16171	0.00512765	0.96987
SCORE1751	CLivD category 1, BMI >= 30, metabolic factors >= 1, diabetes, ALT2	1	0.0563138	0.00457066	0.986487
SCORE1752	CLivD category 1, BMI >= 30, metabolic factors >= 2, diabetes, ALT2	1	0.162614	0.00512962	0.973267
SCORE1753	CLivD category 1, BMI >= 30, metabolic factors >= 3, diabetes, ALT2	1	0.253006	0.00571781	0.974576
SCORE1754	CLivD category 1, BMI >= 35, metabolic factors >= 1, diabetes, ALT2	1	0.0563138	0.00457066	0.986487
SCORE1755	CLivD category 1, BMI >= 35, metabolic factors >= 2, diabetes, ALT2	1	0.165687	0.00514844	0.972524
SCORE1756	CLivD category 1, BMI >= 35, metabolic factors >= 3, diabetes, ALT2	1	0.27027	0.00584667	0.974335
SCORE1757	CLivD category 2, BMI >= 25, metabolic factors >= 1, diabetes, ALT2	0.984511	0.075296	0.00459134	0.975386
SCORE1758	CLivD category 2, BMI >= 25, metabolic factors >= 2, diabetes, ALT2	0.945328	0.200579	0.00508181	0.96314
SCORE1759	CLivD category 2, BMI >= 25, metabolic factors >= 3, diabetes, ALT2	0.925737	0.272801	0.00546329	0.958106
SCORE1760	CLivD category 2, BMI >= 30, metabolic factors >= 1, diabetes, ALT2	0.984511	0.0871373	0.00464798	0.976308
SCORE1761	CLivD category 2, BMI >= 30, metabolic factors >= 2, diabetes, ALT2	0.929839	0.277321	0.0055068	0.964698
SCORE1762	CLivD category 2, BMI >= 30, metabolic factors >= 3, diabetes, ALT2	0.894759	0.491277	0.00746263	0.957031
SCORE1763	CLivD category 2, BMI >= 35, metabolic factors >= 1, diabetes, ALT2	0.984511	0.0871373	0.00464798	0.976308
SCORE1764	CLivD category 2, BMI >= 35, metabolic factors >= 2, diabetes, ALT2	0.929839	0.283829	0.00555576	0.964308
SCORE1765	CLivD category 2, BMI >= 35, metabolic factors >= 3, diabetes, ALT2	0.894759	0.541716	0.00825244	0.956624
SCORE1766	CLivD category 3, BMI >= 25, metabolic factors >= 1, diabetes, ALT2	0.984511	0.0761096	0.00459545	0.974749
SCORE1767	CLivD category 3, BMI >= 25, metabolic factors >= 2, diabetes, ALT2	0.894759	0.204194	0.00483335	0.961327
SCORE1768	CLivD category 3, BMI >= 25, metabolic factors >= 3, diabetes, ALT2	0.855576	0.278405	0.00509322	0.955139
SCORE1769	CLivD category 3, BMI >= 30, metabolic factors >= 1, diabetes, ALT2	0.984511	0.0884932	0.00465478	0.975893
SCORE1770	CLivD category 3, BMI >= 30, metabolic factors >= 2, diabetes, ALT2	0.87927	0.283196	0.00525199	0.962935
SCORE1771	CLivD category 3, BMI >= 30, metabolic factors >= 3, diabetes, ALT2	0.809109	0.504113	0.00693455	0.954407
SCORE1772	CLivD category 3, BMI >= 35, metabolic factors >= 1, diabetes, ALT2	0.984511	0.0884932	0.00465478	0.975893
SCORE1773	CLivD category 3, BMI >= 35, metabolic factors >= 2, diabetes, ALT2	0.87927	0.289795	0.00529972	0.962605
SCORE1774	CLivD category 3, BMI >= 35, metabolic factors >= 3, diabetes, ALT2	0.809109	0.556178	0.00771939	0.954112
SCORE1775	alcohol use category 1, BMI >= 25, metabolic factors >= 1, diabetes, ALT2	0.984511	0.0648106	0.00454205	0.975204
SCORE1776	alcohol use category 1, BMI >= 25, metabolic factors >= 2, diabetes, ALT2	0.945328	0.174094	0.00492489	0.962332
SCORE1777	alcohol use category 1, BMI >= 25, metabolic factors >= 3, diabetes, ALT2	0.945328	0.237368	0.00532882	0.956976
SCORE1778	alcohol use category 1, BMI >= 30, metabolic factors >= 1, diabetes, ALT2	0.984511	0.075296	0.00459117	0.975864
SCORE1779	alcohol use category 1, BMI >= 30, metabolic factors >= 2, diabetes, ALT2	0.929839	0.240983	0.00525537	0.96317
SCORE1780	alcohol use category 1, BMI >= 30, metabolic factors >= 3, diabetes, ALT2	0.91435	0.426738	0.00680927	0.95471
SCORE1781	alcohol use category 1, BMI >= 35, metabolic factors >= 1, diabetes, ALT2	0.984511	0.075296	0.00459117	0.975864
SCORE1782	alcohol use category 1, BMI >= 35, metabolic factors >= 2, diabetes, ALT2	0.929839	0.246678	0.00529463	0.962645
SCORE1783	alcohol use category 1, BMI >= 35, metabolic factors >= 3, diabetes, ALT2	0.91435	0.470758	0.00736032	0.954179
SCORE1784	alcohol use category 2, BMI >= 25, metabolic factors >= 1, diabetes, ALT2	0.984511	0.069059	0.00456175	0.975708
SCORE1785	alcohol use category 2, BMI >= 25, metabolic factors >= 2, diabetes, ALT2	0.945328	0.184489	0.00498542	0.962581
SCORE1786	alcohol use category 2, BMI >= 25, metabolic factors >= 3, diabetes, ALT2	0.945328	0.250475	0.00541856	0.957494
SCORE1787	alcohol use category 2, BMI >= 30, metabolic factors >= 1, diabetes, ALT2	0.984511	0.0800868	0.00461384	0.976424
SCORE1788	alcohol use category 2, BMI >= 30, metabolic factors >= 2, diabetes, ALT2	0.929839	0.255627	0.00535375	0.963906
SCORE1789	alcohol use category 2, BMI >= 30, metabolic factors >= 3, diabetes, ALT2	0.898861	0.451686	0.00698257	0.955763
SCORE1790	alcohol use category 2, BMI >= 35, metabolic factors >= 1, diabetes, ALT2	0.984511	0.0800868	0.00461384	0.976424
SCORE1791	alcohol use category 2, BMI >= 35, metabolic factors >= 2, diabetes, ALT2	0.929839	0.261502	0.00539572	0.963418
SCORE1792	alcohol use category 2, BMI >= 35, metabolic factors >= 3, diabetes, ALT2	0.898861	0.498147	0.00760997	0.955113
SCORE1793	alcohol use category 3, BMI >= 25, metabolic factors >= 1, diabetes, ALT2	0.984511	0.0740306	0.00458581	0.974059
SCORE1794	alcohol use category 3, BMI >= 25, metabolic factors >= 2, diabetes, ALT2	0.945328	0.19868	0.00507102	0.962468
SCORE1795	alcohol use category 3, BMI >= 25, metabolic factors >= 3, diabetes, ALT2	0.925737	0.270722	0.00545092	0.956766
SCORE1796	alcohol use category 3, BMI >= 30, metabolic factors >= 1, diabetes, ALT2	0.984511	0.0857814	0.00464188	0.97515
SCORE1797	alcohol use category 3, BMI >= 30, metabolic factors >= 2, diabetes, ALT2	0.929839	0.275332	0.00549428	0.963729
SCORE1798	alcohol use category 3, BMI >= 30, metabolic factors >= 3, diabetes, ALT2	0.87927	0.489921	0.00733088	0.954749
SCORE1799	alcohol use category 3, BMI >= 35, metabolic factors >= 1, diabetes, ALT2	0.984511	0.0857814	0.00464188	0.97515
SCORE1800	alcohol use category 3, BMI >= 35, metabolic factors >= 2, diabetes, ALT2	0.929839	0.281569	0.00554108	0.963325
SCORE1801	alcohol use category 3, BMI >= 35, metabolic factors >= 3, diabetes, ALT2	0.87927	0.540269	0.00810761	0.954275
SCORE1802	alcohol use category 4, BMI >= 25, metabolic factors >= 1, diabetes, ALT2	0.984511	0.0746633	0.00458874	0.974273
SCORE1803	alcohol use category 4, BMI >= 25, metabolic factors >= 2, diabetes, ALT2	0.945328	0.200036	0.00507998	0.961963
SCORE1804	alcohol use category 4, BMI >= 25, metabolic factors >= 3, diabetes, ALT2	0.906145	0.272349	0.00534839	0.956166
SCORE1805	alcohol use category 4, BMI >= 30, metabolic factors >= 1, diabetes, ALT2	0.984511	0.0864142	0.00464488	0.975327
SCORE1806	alcohol use category 4, BMI >= 30, metabolic factors >= 2, diabetes, ALT2	0.929839	0.27714	0.00550818	0.963414
SCORE1807	alcohol use category 4, BMI >= 30, metabolic factors >= 3, diabetes, ALT2	0.859678	0.493085	0.00721205	0.95456
SCORE1808	alcohol use category 4, BMI >= 35, metabolic factors >= 1, diabetes, ALT2	0.984511	0.0864142	0.00464488	0.975327
SCORE1809	alcohol use category 4, BMI >= 35, metabolic factors >= 2, diabetes, ALT2	0.929839	0.283558	0.00555651	0.963043
SCORE1810	alcohol use category 4, BMI >= 35, metabolic factors >= 3, diabetes, ALT2	0.859678	0.543885	0.00798871	0.954143
SCORE1811	CLivD category 1, alcohol use category 1, BMI >= 25, metabolic factors >= 1, diabetes, ALT2	1	0.0494441	0.00453945	0.986041
SCORE1812	CLivD category 1, alcohol use category 1, BMI >= 25, metabolic factors >= 2, diabetes, ALT2	1	0.124379	0.00491688	0.970463
SCORE1813	CLivD category 1, alcohol use category 1, BMI >= 25, metabolic factors >= 3, diabetes, ALT2	1	0.161439	0.0051261	0.969821
SCORE1814	CLivD category 1, alcohol use category 1, BMI >= 30, metabolic factors >= 1, diabetes, ALT2	1	0.0560427	0.00456944	0.986422
SCORE1815	CLivD category 1, alcohol use category 1, BMI >= 30, metabolic factors >= 2, diabetes, ALT2	1	0.161981	0.00512602	0.973165
SCORE1816	CLivD category 1, alcohol use category 1, BMI >= 30, metabolic factors >= 3, diabetes, ALT2	1	0.252373	0.00571333	0.974514
SCORE1817	CLivD category 1, alcohol use category 1, BMI >= 35, metabolic factors >= 1, diabetes, ALT2	1	0.0560427	0.00456944	0.986422
SCORE1818	CLivD category 1, alcohol use category 1, BMI >= 35, metabolic factors >= 2, diabetes, ALT2	1	0.165055	0.00514481	0.972422
SCORE1819	CLivD category 1, alcohol use category 1, BMI >= 35, metabolic factors >= 3, diabetes, ALT2	1	0.269638	0.00584198	0.974276
SCORE1820	CLivD category 1, alcohol use category 2, BMI >= 25, metabolic factors >= 1, diabetes, ALT2	1	0.0496249	0.00454026	0.986091
SCORE1821	CLivD category 1, alcohol use category 2, BMI >= 25, metabolic factors >= 2, diabetes, ALT2	1	0.12465	0.0049183	0.970525
SCORE1822	CLivD category 1, alcohol use category 2, BMI >= 25, metabolic factors >= 3, diabetes, ALT2	1	0.16171	0.00512765	0.96987
SCORE1823	CLivD category 1, alcohol use category 2, BMI >= 30, metabolic factors >= 1, diabetes, ALT2	1	0.0563138	0.00457066	0.986487
SCORE1824	CLivD category 1, alcohol use category 2, BMI >= 30, metabolic factors >= 2, diabetes, ALT2	1	0.162614	0.00512962	0.973267
SCORE1825	CLivD category 1, alcohol use category 2, BMI >= 30, metabolic factors >= 3, diabetes, ALT2	1	0.253006	0.00571781	0.974576
SCORE1826	CLivD category 1, alcohol use category 2, BMI >= 35, metabolic factors >= 1, diabetes, ALT2	1	0.0563138	0.00457066	0.986487
SCORE1827	CLivD category 1, alcohol use category 2, BMI >= 35, metabolic factors >= 2, diabetes, ALT2	1	0.165687	0.00514844	0.972524
SCORE1828	CLivD category 1, alcohol use category 2, BMI >= 35, metabolic factors >= 3, diabetes, ALT2	1	0.27027	0.00584667	0.974335
SCORE1829	CLivD category 1, alcohol use category 3, BMI >= 25, metabolic factors >= 1, diabetes, ALT2	1	0.0496249	0.00454026	0.986091
SCORE1830	CLivD category 1, alcohol use category 3, BMI >= 25, metabolic factors >= 2, diabetes, ALT2	1	0.12465	0.0049183	0.970525
SCORE1831	CLivD category 1, alcohol use category 3, BMI >= 25, metabolic factors >= 3, diabetes, ALT2	1	0.16171	0.00512765	0.96987
SCORE1832	CLivD category 1, alcohol use category 3, BMI >= 30, metabolic factors >= 1, diabetes, ALT2	1	0.0563138	0.00457066	0.986487
SCORE1833	CLivD category 1, alcohol use category 3, BMI >= 30, metabolic factors >= 2, diabetes, ALT2	1	0.162614	0.00512962	0.973267
SCORE1834	CLivD category 1, alcohol use category 3, BMI >= 30, metabolic factors >= 3, diabetes, ALT2	1	0.253006	0.00571781	0.974576
SCORE1835	CLivD category 1, alcohol use category 3, BMI >= 35, metabolic factors >= 1, diabetes, ALT2	1	0.0563138	0.00457066	0.986487
SCORE1836	CLivD category 1, alcohol use category 3, BMI >= 35, metabolic factors >= 2, diabetes, ALT2	1	0.165687	0.00514844	0.972524
SCORE1837	CLivD category 1, alcohol use category 3, BMI >= 35, metabolic factors >= 3, diabetes, ALT2	1	0.27027	0.00584667	0.974335
SCORE1838	CLivD category 1, alcohol use category 4, BMI >= 25, metabolic factors >= 1, diabetes, ALT2	1	0.0496249	0.00454026	0.986091
SCORE1839	CLivD category 1, alcohol use category 4, BMI >= 25, metabolic factors >= 2, diabetes, ALT2	1	0.12465	0.0049183	0.970525
SCORE1840	CLivD category 1, alcohol use category 4, BMI >= 25, metabolic factors >= 3, diabetes, ALT2	1	0.16171	0.00512765	0.96987
SCORE1841	CLivD category 1, alcohol use category 4, BMI >= 30, metabolic factors >= 1, diabetes, ALT2	1	0.0563138	0.00457066	0.986487
SCORE1842	CLivD category 1, alcohol use category 4, BMI >= 30, metabolic factors >= 2, diabetes, ALT2	1	0.162614	0.00512962	0.973267
SCORE1843	CLivD category 1, alcohol use category 4, BMI >= 30, metabolic factors >= 3, diabetes, ALT2	1	0.253006	0.00571781	0.974576
SCORE1844	CLivD category 1, alcohol use category 4, BMI >= 35, metabolic factors >= 1, diabetes, ALT2	1	0.0563138	0.00457066	0.986487
SCORE1845	CLivD category 1, alcohol use category 4, BMI >= 35, metabolic factors >= 2, diabetes, ALT2	1	0.165687	0.00514844	0.972524
SCORE1846	CLivD category 1, alcohol use category 4, BMI >= 35, metabolic factors >= 3, diabetes, ALT2	1	0.27027	0.00584667	0.974335
SCORE1847	CLivD category 2, alcohol use category 1, BMI >= 25, metabolic factors >= 1, diabetes, ALT2	0.984511	0.0648106	0.00454205	0.975204
SCORE1848	CLivD category 2, alcohol use category 1, BMI >= 25, metabolic factors >= 2, diabetes, ALT2	0.945328	0.174094	0.00492489	0.962332
SCORE1849	CLivD category 2, alcohol use category 1, BMI >= 25, metabolic factors >= 3, diabetes, ALT2	0.945328	0.237368	0.00532882	0.956976
SCORE1850	CLivD category 2, alcohol use category 1, BMI >= 30, metabolic factors >= 1, diabetes, ALT2	0.984511	0.075296	0.00459117	0.975864
SCORE1851	CLivD category 2, alcohol use category 1, BMI >= 30, metabolic factors >= 2, diabetes, ALT2	0.929839	0.240983	0.00525537	0.96317
SCORE1852	CLivD category 2, alcohol use category 1, BMI >= 30, metabolic factors >= 3, diabetes, ALT2	0.91435	0.426557	0.00680493	0.95515
SCORE1853	CLivD category 2, alcohol use category 1, BMI >= 35, metabolic factors >= 1, diabetes, ALT2	0.984511	0.075296	0.00459117	0.975864
SCORE1854	CLivD category 2, alcohol use category 1, BMI >= 35, metabolic factors >= 2, diabetes, ALT2	0.929839	0.246678	0.00529463	0.962645
SCORE1855	CLivD category 2, alcohol use category 1, BMI >= 35, metabolic factors >= 3, diabetes, ALT2	0.91435	0.470397	0.00735293	0.954561
SCORE1856	CLivD category 2, alcohol use category 2, BMI >= 25, metabolic factors >= 1, diabetes, ALT2	0.984511	0.069059	0.00456175	0.975708
SCORE1857	CLivD category 2, alcohol use category 2, BMI >= 25, metabolic factors >= 2, diabetes, ALT2	0.945328	0.184308	0.00498439	0.962545
SCORE1858	CLivD category 2, alcohol use category 2, BMI >= 25, metabolic factors >= 3, diabetes, ALT2	0.945328	0.250294	0.00541673	0.957796
SCORE1859	CLivD category 2, alcohol use category 2, BMI >= 30, metabolic factors >= 1, diabetes, ALT2	0.984511	0.0800868	0.00461384	0.976424
SCORE1860	CLivD category 2, alcohol use category 2, BMI >= 30, metabolic factors >= 2, diabetes, ALT2	0.929839	0.255446	0.00535255	0.963881
SCORE1861	CLivD category 2, alcohol use category 2, BMI >= 30, metabolic factors >= 3, diabetes, ALT2	0.91435	0.451053	0.00709084	0.956467
SCORE1862	CLivD category 2, alcohol use category 2, BMI >= 35, metabolic factors >= 1, diabetes, ALT2	0.984511	0.0800868	0.00461384	0.976424
SCORE1863	CLivD category 2, alcohol use category 2, BMI >= 35, metabolic factors >= 2, diabetes, ALT2	0.929839	0.261322	0.0053945	0.963394
SCORE1864	CLivD category 2, alcohol use category 2, BMI >= 35, metabolic factors >= 3, diabetes, ALT2	0.91435	0.497333	0.00772323	0.955865
SCORE1865	CLivD category 2, alcohol use category 3, BMI >= 25, metabolic factors >= 1, diabetes, ALT2	0.984511	0.0740306	0.00458548	0.974975
SCORE1866	CLivD category 2, alcohol use category 3, BMI >= 25, metabolic factors >= 2, diabetes, ALT2	0.945328	0.197776	0.00506527	0.962637
SCORE1867	CLivD category 2, alcohol use category 3, BMI >= 25, metabolic factors >= 3, diabetes, ALT2	0.925737	0.269095	0.00543751	0.957553
SCORE1868	CLivD category 2, alcohol use category 3, BMI >= 30, metabolic factors >= 1, diabetes, ALT2	0.984511	0.0857814	0.00464154	0.975943
SCORE1869	CLivD category 2, alcohol use category 3, BMI >= 30, metabolic factors >= 2, diabetes, ALT2	0.929839	0.273886	0.00548212	0.964514
SCORE1870	CLivD category 2, alcohol use category 3, BMI >= 30, metabolic factors >= 3, diabetes, ALT2	0.894759	0.485402	0.00738325	0.956668
SCORE1871	CLivD category 2, alcohol use category 3, BMI >= 35, metabolic factors >= 1, diabetes, ALT2	0.984511	0.0857814	0.00464154	0.975943
SCORE1872	CLivD category 2, alcohol use category 3, BMI >= 35, metabolic factors >= 2, diabetes, ALT2	0.929839	0.280033	0.00552807	0.964079
SCORE1873	CLivD category 2, alcohol use category 3, BMI >= 35, metabolic factors >= 3, diabetes, ALT2	0.894759	0.534936	0.00814095	0.95622
SCORE1874	CLivD category 2, alcohol use category 4, BMI >= 25, metabolic factors >= 1, diabetes, ALT2	0.984511	0.0746633	0.00458841	0.975182
SCORE1875	CLivD category 2, alcohol use category 4, BMI >= 25, metabolic factors >= 2, diabetes, ALT2	0.945328	0.198951	0.00507219	0.96285
SCORE1876	CLivD category 2, alcohol use category 4, BMI >= 25, metabolic factors >= 3, diabetes, ALT2	0.925737	0.270451	0.00544692	0.957757
SCORE1877	CLivD category 2, alcohol use category 4, BMI >= 30, metabolic factors >= 1, diabetes, ALT2	0.984511	0.0864142	0.00464454	0.976115
SCORE1878	CLivD category 2, alcohol use category 4, BMI >= 30, metabolic factors >= 2, diabetes, ALT2	0.929839	0.275423	0.00549291	0.964705
SCORE1879	CLivD category 2, alcohol use category 4, BMI >= 30, metabolic factors >= 3, diabetes, ALT2	0.894759	0.487752	0.00741442	0.956868
SCORE1880	CLivD category 2, alcohol use category 4, BMI >= 35, metabolic factors >= 1, diabetes, ALT2	0.984511	0.0864142	0.00464454	0.976115
SCORE1881	CLivD category 2, alcohol use category 4, BMI >= 35, metabolic factors >= 2, diabetes, ALT2	0.929839	0.28166	0.00553968	0.964279
SCORE1882	CLivD category 2, alcohol use category 4, BMI >= 35, metabolic factors >= 3, diabetes, ALT2	0.894759	0.537648	0.00818472	0.956431
SCORE1883	CLivD category 3, alcohol use category 1, BMI >= 25, metabolic factors >= 1, diabetes, ALT2	0.984511	0.0648106	0.00454205	0.975204
SCORE1884	CLivD category 3, alcohol use category 1, BMI >= 25, metabolic factors >= 2, diabetes, ALT2	0.945328	0.174094	0.00492489	0.962332
SCORE1885	CLivD category 3, alcohol use category 1, BMI >= 25, metabolic factors >= 3, diabetes, ALT2	0.945328	0.237368	0.00532882	0.956976
SCORE1886	CLivD category 3, alcohol use category 1, BMI >= 30, metabolic factors >= 1, diabetes, ALT2	0.984511	0.075296	0.00459117	0.975864
SCORE1887	CLivD category 3, alcohol use category 1, BMI >= 30, metabolic factors >= 2, diabetes, ALT2	0.929839	0.240983	0.00525537	0.96317
SCORE1888	CLivD category 3, alcohol use category 1, BMI >= 30, metabolic factors >= 3, diabetes, ALT2	0.91435	0.426738	0.00680927	0.95471
SCORE1889	CLivD category 3, alcohol use category 1, BMI >= 35, metabolic factors >= 1, diabetes, ALT2	0.984511	0.075296	0.00459117	0.975864
SCORE1890	CLivD category 3, alcohol use category 1, BMI >= 35, metabolic factors >= 2, diabetes, ALT2	0.929839	0.246678	0.00529463	0.962645
SCORE1891	CLivD category 3, alcohol use category 1, BMI >= 35, metabolic factors >= 3, diabetes, ALT2	0.91435	0.470758	0.00736032	0.954179
SCORE1892	CLivD category 3, alcohol use category 2, BMI >= 25, metabolic factors >= 1, diabetes, ALT2	0.984511	0.069059	0.00456175	0.975708
SCORE1893	CLivD category 3, alcohol use category 2, BMI >= 25, metabolic factors >= 2, diabetes, ALT2	0.945328	0.184489	0.00498542	0.962581
SCORE1894	CLivD category 3, alcohol use category 2, BMI >= 25, metabolic factors >= 3, diabetes, ALT2	0.945328	0.250475	0.00541856	0.957494
SCORE1895	CLivD category 3, alcohol use category 2, BMI >= 30, metabolic factors >= 1, diabetes, ALT2	0.984511	0.0800868	0.00461384	0.976424
SCORE1896	CLivD category 3, alcohol use category 2, BMI >= 30, metabolic factors >= 2, diabetes, ALT2	0.929839	0.255627	0.00535375	0.963906
SCORE1897	CLivD category 3, alcohol use category 2, BMI >= 30, metabolic factors >= 3, diabetes, ALT2	0.898861	0.451595	0.0069815	0.955755
SCORE1898	CLivD category 3, alcohol use category 2, BMI >= 35, metabolic factors >= 1, diabetes, ALT2	0.984511	0.0800868	0.00461384	0.976424
SCORE1899	CLivD category 3, alcohol use category 2, BMI >= 35, metabolic factors >= 2, diabetes, ALT2	0.929839	0.261502	0.00539572	0.963418
SCORE1900	CLivD category 3, alcohol use category 2, BMI >= 35, metabolic factors >= 3, diabetes, ALT2	0.898861	0.498057	0.00760871	0.955105
SCORE1901	CLivD category 3, alcohol use category 3, BMI >= 25, metabolic factors >= 1, diabetes, ALT2	0.984511	0.0740306	0.00458581	0.974059
SCORE1902	CLivD category 3, alcohol use category 3, BMI >= 25, metabolic factors >= 2, diabetes, ALT2	0.945328	0.19859	0.00507048	0.962451
SCORE1903	CLivD category 3, alcohol use category 3, BMI >= 25, metabolic factors >= 3, diabetes, ALT2	0.925737	0.270632	0.00545029	0.956752
SCORE1904	CLivD category 3, alcohol use category 3, BMI >= 30, metabolic factors >= 1, diabetes, ALT2	0.984511	0.0857814	0.00464188	0.97515
SCORE1905	CLivD category 3, alcohol use category 3, BMI >= 30, metabolic factors >= 2, diabetes, ALT2	0.929839	0.275242	0.00549365	0.963717
SCORE1906	CLivD category 3, alcohol use category 3, BMI >= 30, metabolic factors >= 3, diabetes, ALT2	0.87927	0.48956	0.0073242	0.954984
SCORE1907	CLivD category 3, alcohol use category 3, BMI >= 35, metabolic factors >= 1, diabetes, ALT2	0.984511	0.0857814	0.00464188	0.97515
SCORE1908	CLivD category 3, alcohol use category 3, BMI >= 35, metabolic factors >= 2, diabetes, ALT2	0.929839	0.281479	0.00554043	0.963313
SCORE1909	CLivD category 3, alcohol use category 3, BMI >= 35, metabolic factors >= 3, diabetes, ALT2	0.87927	0.539908	0.00809944	0.954487
SCORE1910	CLivD category 3, alcohol use category 4, BMI >= 25, metabolic factors >= 1, diabetes, ALT2	0.984511	0.0746633	0.00458874	0.974273
SCORE1911	CLivD category 3, alcohol use category 4, BMI >= 25, metabolic factors >= 2, diabetes, ALT2	0.945328	0.199946	0.00507944	0.961947
SCORE1912	CLivD category 3, alcohol use category 4, BMI >= 25, metabolic factors >= 3, diabetes, ALT2	0.906145	0.272259	0.00534777	0.956152
SCORE1913	CLivD category 3, alcohol use category 4, BMI >= 30, metabolic factors >= 1, diabetes, ALT2	0.984511	0.0864142	0.00464488	0.975327
SCORE1914	CLivD category 3, alcohol use category 4, BMI >= 30, metabolic factors >= 2, diabetes, ALT2	0.929839	0.27705	0.00550754	0.963403
SCORE1915	CLivD category 3, alcohol use category 4, BMI >= 30, metabolic factors >= 3, diabetes, ALT2	0.859678	0.492723	0.00720544	0.954793
SCORE1916	CLivD category 3, alcohol use category 4, BMI >= 35, metabolic factors >= 1, diabetes, ALT2	0.984511	0.0864142	0.00464488	0.975327
SCORE1917	CLivD category 3, alcohol use category 4, BMI >= 35, metabolic factors >= 2, diabetes, ALT2	0.929839	0.283377	0.00555521	0.96302
SCORE1918	CLivD category 3, alcohol use category 4, BMI >= 35, metabolic factors >= 3, diabetes, ALT2	0.859678	0.543433	0.00797915	0.954346

## Sheet: Supplementary Table 5 (UKB)
set	definition	sensitivity	specificity	PPV	NPV
SCORE0	CLivD category 1	0.843326	0.330311	0.00484503	0.97136
SCORE1	CLivD category 2	0.213801	0.962571	0.02016	0.955446
SCORE2	CLivD category 3	0.0791855	0.99245	0.0345764	0.952988
SCORE3	alcohol use category 1	0.376131	0.745585	0.00572284	0.952949
SCORE4	alcohol use category 2	0.320136	0.811377	0.00655222	0.953147
SCORE5	alcohol use category 3	0.145362	0.963633	0.0150707	0.952794
SCORE6	alcohol use category 4	0.126697	0.975143	0.0189718	0.952761
SCORE7	BMI >= 25	0.79129	0.334808	0.00460411	0.959311
SCORE8	BMI >= 30	0.425905	0.761617	0.00684595	0.95592
SCORE9	BMI >= 35	0.160633	0.93412	0.00922377	0.953523
SCORE10	metabolic factors >= 1	0.933258	0.199177	0.00450485	0.972223
SCORE11	metabolic factors >= 2	0.730204	0.497585	0.00557265	0.964812
SCORE12	metabolic factors >= 3	0.452489	0.764585	0.00728969	0.958956
SCORE13	diabetes	0.236425	0.947044	0.0159976	0.956209
SCORE14	CLivD category 1, alcohol use category 1	0.843326	0.327297	0.00482452	0.971124
SCORE15	CLivD category 1, alcohol use category 2	0.843326	0.329433	0.00483902	0.971299
SCORE16	CLivD category 1, alcohol use category 3	0.843326	0.330311	0.00484503	0.97136
SCORE17	CLivD category 1, alcohol use category 4	0.843326	0.330311	0.00484503	0.97136
SCORE18	CLivD category 2, alcohol use category 1	0.390837	0.743192	0.00588145	0.953513
SCORE19	CLivD category 2, alcohol use category 2	0.346154	0.807116	0.00690137	0.954082
SCORE20	CLivD category 2, alcohol use category 3	0.240385	0.944508	0.0158369	0.955223
SCORE21	CLivD category 2, alcohol use category 4	0.232466	0.953074	0.0178665	0.955335
SCORE22	CLivD category 3, alcohol use category 1	0.376697	0.745426	0.00572721	0.952987
SCORE23	CLivD category 3, alcohol use category 2	0.322964	0.811063	0.0065962	0.953248
SCORE24	CLivD category 3, alcohol use category 3	0.169118	0.961134	0.0162412	0.953277
SCORE25	CLivD category 3, alcohol use category 4	0.155543	0.972152	0.0204949	0.953304
SCORE26	CLivD category 1, BMI >= 25	0.949095	0.144965	0.00429784	0.972409
SCORE27	CLivD category 1, BMI >= 30	0.894796	0.267625	0.00471098	0.972417
SCORE28	CLivD category 1, BMI >= 35	0.864819	0.310914	0.0048311	0.972106
SCORE29	CLivD category 2, BMI >= 25	0.826923	0.329547	0.00476799	0.961861
SCORE30	CLivD category 2, BMI >= 30	0.529412	0.739449	0.00773126	0.958879
SCORE31	CLivD category 2, BMI >= 35	0.335407	0.900795	0.0125018	0.957055
SCORE32	CLivD category 3, BMI >= 25	0.803167	0.333856	0.00466473	0.960098
SCORE33	CLivD category 3, BMI >= 30	0.463235	0.757726	0.00730624	0.956872
SCORE34	CLivD category 3, BMI >= 35	0.221719	0.927748	0.0114627	0.954689
SCORE35	CLivD category 1, metabolic factors >= 1	0.968891	0.103612	0.00418746	0.977408
SCORE36	CLivD category 1, metabolic factors >= 2	0.930995	0.208713	0.00454411	0.97434
SCORE37	CLivD category 1, metabolic factors >= 3	0.88405	0.281179	0.00473954	0.972444
SCORE38	CLivD category 2, metabolic factors >= 1	0.937783	0.198547	0.00452252	0.972853
SCORE39	CLivD category 2, metabolic factors >= 2	0.763575	0.491967	0.00575639	0.96627
SCORE40	CLivD category 2, metabolic factors >= 3	0.539593	0.746573	0.00803477	0.9614
SCORE41	CLivD category 3, metabolic factors >= 1	0.934955	0.199103	0.00451244	0.9724
SCORE42	CLivD category 3, metabolic factors >= 2	0.739819	0.496918	0.00563647	0.965216
SCORE43	CLivD category 3, metabolic factors >= 3	0.479638	0.761781	0.00762014	0.95972
SCORE44	CLivD category 1, diabetes	0.849548	0.327498	0.00486053	0.971547
SCORE45	CLivD category 2, diabetes	0.371041	0.917984	0.0162071	0.958949
SCORE46	CLivD category 3, diabetes	0.274887	0.942247	0.0169539	0.957027
SCORE47	alcohol use category 1, BMI >= 25	0.877262	0.255041	0.00456096	0.960955
SCORE48	alcohol use category 1, BMI >= 30	0.653846	0.56465	0.00579193	0.957328
SCORE49	alcohol use category 1, BMI >= 35	0.49095	0.692282	0.00615197	0.95499
SCORE50	alcohol use category 2, BMI >= 25	0.867081	0.276808	0.00464133	0.961271
SCORE51	alcohol use category 2, BMI >= 30	0.617081	0.616955	0.00620024	0.957433
SCORE52	alcohol use category 2, BMI >= 35	0.441176	0.755146	0.00692545	0.955096
SCORE53	alcohol use category 3, BMI >= 25	0.829186	0.325399	0.00475469	0.960758
SCORE54	alcohol use category 3, BMI >= 30	0.5181	0.735342	0.0074907	0.957045
SCORE55	alcohol use category 3, BMI >= 35	0.290724	0.90003	0.0109923	0.954667
SCORE56	alcohol use category 4, BMI >= 25	0.824095	0.329163	0.00475189	0.960658
SCORE57	alcohol use category 4, BMI >= 30	0.506787	0.744081	0.007573	0.956999
SCORE58	alcohol use category 4, BMI >= 35	0.273756	0.910896	0.0115751	0.954626
SCORE59	alcohol use category 1, metabolic factors >= 1	0.951357	0.153261	0.00434948	0.972095
SCORE60	alcohol use category 1, metabolic factors >= 2	0.824661	0.376262	0.0050937	0.965498
SCORE61	alcohol use category 1, metabolic factors >= 3	0.66233	0.570909	0.00592866	0.960146
SCORE62	alcohol use category 2, metabolic factors >= 1	0.947964	0.166173	0.00439902	0.972522
SCORE63	alcohol use category 2, metabolic factors >= 2	0.812217	0.408849	0.0052859	0.965731
SCORE64	alcohol use category 2, metabolic factors >= 3	0.632353	0.621747	0.00640203	0.960296
SCORE65	alcohol use category 3, metabolic factors >= 1	0.937783	0.195087	0.00450389	0.972586
SCORE66	alcohol use category 3, metabolic factors >= 2	0.767534	0.483957	0.00570283	0.965562
SCORE67	alcohol use category 3, metabolic factors >= 3	0.534502	0.739322	0.0077781	0.959944
SCORE68	alcohol use category 4, metabolic factors >= 1	0.937217	0.197383	0.00451368	0.972609
SCORE69	alcohol use category 4, metabolic factors >= 2	0.762443	0.490006	0.00573049	0.965533
SCORE70	alcohol use category 4, metabolic factors >= 3	0.52319	0.748626	0.00788724	0.959888
SCORE71	alcohol use category 1, diabetes	0.542986	0.702659	0.00699194	0.957734
SCORE72	alcohol use category 2, diabetes	0.494344	0.765887	0.00803641	0.957845
SCORE73	alcohol use category 3, diabetes	0.3569	0.91236	0.0149144	0.957305
SCORE74	alcohol use category 4, diabetes	0.34276	0.923471	0.016265	0.957249
SCORE75	BMI >= 25, metabolic factors >= 1	0.947964	0.159468	0.00436547	0.971741
SCORE76	BMI >= 25, metabolic factors >= 2	0.856335	0.274046	0.00456056	0.964708
SCORE77	BMI >= 25, metabolic factors >= 3	0.812783	0.32133	0.0046326	0.96097
SCORE78	BMI >= 30, metabolic factors >= 1	0.933258	0.198586	0.00450167	0.972176
SCORE79	BMI >= 30, metabolic factors >= 2	0.7681	0.449539	0.00536159	0.965066
SCORE80	BMI >= 30, metabolic factors >= 3	0.602376	0.638183	0.00636859	0.960317
SCORE81	BMI >= 35, metabolic factors >= 1	0.933258	0.19917	0.00450481	0.972223
SCORE82	BMI >= 35, metabolic factors >= 2	0.745475	0.485652	0.00555893	0.965137
SCORE83	BMI >= 35, metabolic factors >= 3	0.503959	0.731941	0.00714492	0.959594
SCORE84	BMI >= 25, diabetes	0.804864	0.328856	0.0046384	0.960875
SCORE85	BMI >= 30, diabetes	0.499434	0.737169	0.0072421	0.958388
SCORE86	BMI >= 35, diabetes	0.316176	0.893157	0.0109899	0.957
SCORE87	metabolic factors >= 1, diabetes	0.933824	0.198926	0.00450613	0.972288
SCORE88	metabolic factors >= 2, diabetes	0.737557	0.494001	0.00558757	0.965244
SCORE89	metabolic factors >= 3, diabetes	0.492081	0.750677	0.00747063	0.96018
SCORE90	CLivD category 1, alcohol use category 1, BMI >= 25	0.949095	0.142637	0.00428674	0.972018
SCORE91	CLivD category 1, alcohol use category 1, BMI >= 30	0.894796	0.264708	0.00469329	0.972147
SCORE92	CLivD category 1, alcohol use category 1, BMI >= 35	0.864819	0.307916	0.00481132	0.971863
SCORE93	CLivD category 1, alcohol use category 2, BMI >= 25	0.949095	0.144284	0.00429457	0.972313
SCORE94	CLivD category 1, alcohol use category 2, BMI >= 30	0.894796	0.266778	0.00470581	0.972348
SCORE95	CLivD category 1, alcohol use category 2, BMI >= 35	0.864819	0.310039	0.00482529	0.972044
SCORE96	CLivD category 1, alcohol use category 3, BMI >= 25	0.949095	0.144965	0.00429784	0.972409
SCORE97	CLivD category 1, alcohol use category 3, BMI >= 30	0.894796	0.267625	0.00471098	0.972417
SCORE98	CLivD category 1, alcohol use category 3, BMI >= 35	0.864819	0.310914	0.0048311	0.972106
SCORE99	CLivD category 1, alcohol use category 4, BMI >= 25	0.949095	0.144965	0.00429784	0.972409
SCORE100	CLivD category 1, alcohol use category 4, BMI >= 30	0.894796	0.267625	0.00471098	0.972417
SCORE101	CLivD category 1, alcohol use category 4, BMI >= 35	0.864819	0.310914	0.0048311	0.972106
SCORE102	CLivD category 2, alcohol use category 1, BMI >= 25	0.877828	0.2549	0.00456281	0.961102
SCORE103	CLivD category 2, alcohol use category 1, BMI >= 30	0.655543	0.56374	0.00579312	0.957574
SCORE104	CLivD category 2, alcohol use category 1, BMI >= 35	0.499434	0.6904	0.00621463	0.95541
SCORE105	CLivD category 2, alcohol use category 2, BMI >= 25	0.868778	0.276528	0.00464814	0.96155
SCORE106	CLivD category 2, alcohol use category 2, BMI >= 30	0.624434	0.615135	0.0062394	0.95797
SCORE107	CLivD category 2, alcohol use category 2, BMI >= 35	0.45871	0.751698	0.00708489	0.955875
SCORE108	CLivD category 2, alcohol use category 3, BMI >= 25	0.83767	0.323396	0.00478667	0.96189
SCORE109	CLivD category 2, alcohol use category 3, BMI >= 30	0.551471	0.725014	0.00764502	0.958729
SCORE110	CLivD category 2, alcohol use category 3, BMI >= 35	0.36086	0.883492	0.0115624	0.956859
SCORE111	CLivD category 2, alcohol use category 4, BMI >= 25	0.834276	0.326627	0.00478961	0.961965
SCORE112	CLivD category 2, alcohol use category 4, BMI >= 30	0.544683	0.731899	0.00773774	0.958817
SCORE113	CLivD category 2, alcohol use category 4, BMI >= 35	0.353507	0.891661	0.0121293	0.956966
SCORE114	CLivD category 3, alcohol use category 1, BMI >= 25	0.877262	0.255023	0.00456083	0.960969
SCORE115	CLivD category 3, alcohol use category 1, BMI >= 30	0.653846	0.56459	0.00579109	0.957335
SCORE116	CLivD category 3, alcohol use category 1, BMI >= 35	0.491516	0.69216	0.0061564	0.955007
SCORE117	CLivD category 3, alcohol use category 2, BMI >= 25	0.867081	0.27678	0.00464111	0.961298
SCORE118	CLivD category 3, alcohol use category 2, BMI >= 30	0.618213	0.616839	0.00620935	0.957473
SCORE119	CLivD category 3, alcohol use category 2, BMI >= 35	0.443439	0.75491	0.00695288	0.955163
SCORE120	CLivD category 3, alcohol use category 3, BMI >= 25	0.829751	0.325177	0.00475601	0.960922
SCORE121	CLivD category 3, alcohol use category 3, BMI >= 30	0.524887	0.734238	0.00755245	0.957303
SCORE122	CLivD category 3, alcohol use category 3, BMI >= 35	0.305995	0.898014	0.0113092	0.955048
SCORE123	CLivD category 3, alcohol use category 4, BMI >= 25	0.825226	0.328875	0.00475585	0.960884
SCORE124	CLivD category 3, alcohol use category 4, BMI >= 30	0.515837	0.742735	0.00766174	0.957309
SCORE125	CLivD category 3, alcohol use category 4, BMI >= 35	0.293552	0.908457	0.0120387	0.955068
SCORE126	CLivD category 1, alcohol use category 1, metabolic factors >= 1	0.968891	0.101275	0.00417709	0.976964
SCORE127	CLivD category 1, alcohol use category 1, metabolic factors >= 2	0.930995	0.205812	0.00452837	0.97402
SCORE128	CLivD category 1, alcohol use category 1, metabolic factors >= 3	0.88405	0.278189	0.00472096	0.97218
SCORE129	CLivD category 1, alcohol use category 2, metabolic factors >= 1	0.968891	0.102887	0.00418422	0.977295
SCORE130	CLivD category 1, alcohol use category 2, metabolic factors >= 2	0.930995	0.207861	0.00453946	0.974259
SCORE131	CLivD category 1, alcohol use category 2, metabolic factors >= 3	0.88405	0.280307	0.00473408	0.972376
SCORE132	CLivD category 1, alcohol use category 3, metabolic factors >= 1	0.968891	0.103612	0.00418746	0.977408
SCORE133	CLivD category 1, alcohol use category 3, metabolic factors >= 2	0.930995	0.208713	0.00454411	0.97434
SCORE134	CLivD category 1, alcohol use category 3, metabolic factors >= 3	0.88405	0.281179	0.00473954	0.972444
SCORE135	CLivD category 1, alcohol use category 4, metabolic factors >= 1	0.968891	0.103612	0.00418746	0.977408
SCORE136	CLivD category 1, alcohol use category 4, metabolic factors >= 2	0.930995	0.208713	0.00454411	0.97434
SCORE137	CLivD category 1, alcohol use category 4, metabolic factors >= 3	0.88405	0.281179	0.00473954	0.972444
SCORE138	CLivD category 2, alcohol use category 1, metabolic factors >= 1	0.951357	0.153254	0.00434945	0.972094
SCORE139	CLivD category 2, alcohol use category 1, metabolic factors >= 2	0.825226	0.376175	0.00509634	0.965547
SCORE140	CLivD category 2, alcohol use category 1, metabolic factors >= 3	0.663462	0.570451	0.00593122	0.960317
SCORE141	CLivD category 2, alcohol use category 2, metabolic factors >= 1	0.948529	0.166154	0.00440153	0.972545
SCORE142	CLivD category 2, alcohol use category 2, metabolic factors >= 2	0.813914	0.40866	0.0052949	0.965837
SCORE143	CLivD category 2, alcohol use category 2, metabolic factors >= 3	0.636312	0.620756	0.00642193	0.960647
SCORE144	CLivD category 2, alcohol use category 3, metabolic factors >= 1	0.938914	0.194916	0.00450815	0.972809
SCORE145	CLivD category 2, alcohol use category 3, metabolic factors >= 2	0.774887	0.482098	0.00573375	0.966234
SCORE146	CLivD category 2, alcohol use category 3, metabolic factors >= 3	0.563348	0.731698	0.00794265	0.961299
SCORE147	CLivD category 2, alcohol use category 4, metabolic factors >= 1	0.938348	0.197152	0.00451758	0.972865
SCORE148	CLivD category 2, alcohol use category 4, metabolic factors >= 2	0.770928	0.487408	0.00576151	0.966293
SCORE149	CLivD category 2, alcohol use category 4, metabolic factors >= 3	0.55543	0.739192	0.00804601	0.96137
SCORE150	CLivD category 3, alcohol use category 1, metabolic factors >= 1	0.951357	0.153258	0.00434947	0.972094
SCORE151	CLivD category 3, alcohol use category 1, metabolic factors >= 2	0.824661	0.376253	0.00509363	0.965497
SCORE152	CLivD category 3, alcohol use category 1, metabolic factors >= 3	0.66233	0.570881	0.00592818	0.960159
SCORE153	CLivD category 3, alcohol use category 2, metabolic factors >= 1	0.947964	0.166171	0.00439901	0.972521
SCORE154	CLivD category 3, alcohol use category 2, metabolic factors >= 2	0.812217	0.408837	0.00528579	0.965735
SCORE155	CLivD category 3, alcohol use category 2, metabolic factors >= 3	0.632353	0.621703	0.0064009	0.960334
SCORE156	CLivD category 3, alcohol use category 3, metabolic factors >= 1	0.937783	0.195078	0.00450381	0.972619
SCORE157	CLivD category 3, alcohol use category 3, metabolic factors >= 2	0.7681	0.48386	0.00570559	0.965635
SCORE158	CLivD category 3, alcohol use category 3, metabolic factors >= 3	0.537896	0.738622	0.00780295	0.960135
SCORE159	CLivD category 3, alcohol use category 4, metabolic factors >= 1	0.937217	0.197369	0.00451357	0.97264
SCORE160	CLivD category 3, alcohol use category 4, metabolic factors >= 2	0.763009	0.48986	0.00573262	0.965629
SCORE161	CLivD category 3, alcohol use category 4, metabolic factors >= 3	0.527149	0.74773	0.00791413	0.960121
SCORE162	CLivD category 1, alcohol use category 1, diabetes	0.849548	0.324484	0.00484004	0.97131
SCORE163	CLivD category 1, alcohol use category 2, diabetes	0.849548	0.32662	0.00485453	0.971486
SCORE164	CLivD category 1, alcohol use category 3, diabetes	0.849548	0.327498	0.00486053	0.971547
SCORE165	CLivD category 1, alcohol use category 4, diabetes	0.849548	0.327498	0.00486053	0.971547
SCORE166	CLivD category 2, alcohol use category 1, diabetes	0.544118	0.702001	0.00698894	0.957877
SCORE167	CLivD category 2, alcohol use category 2, diabetes	0.501131	0.764365	0.00808667	0.958178
SCORE168	CLivD category 2, alcohol use category 3, diabetes	0.397624	0.899975	0.0144832	0.958786
SCORE169	CLivD category 2, alcohol use category 4, diabetes	0.389706	0.908508	0.0154066	0.95887
SCORE170	CLivD category 3, alcohol use category 1, diabetes	0.542986	0.702643	0.00699153	0.957736
SCORE171	CLivD category 3, alcohol use category 2, diabetes	0.49491	0.76585	0.00804398	0.95786
SCORE172	CLivD category 3, alcohol use category 3, diabetes	0.361425	0.911367	0.0149208	0.957465
SCORE173	CLivD category 3, alcohol use category 4, diabetes	0.348982	0.922199	0.0162707	0.95745
SCORE174	CLivD category 1, BMI >= 25, metabolic factors >= 1	0.97681	0.0832077	0.00413058	0.976952
SCORE175	CLivD category 1, BMI >= 25, metabolic factors >= 2	0.960407	0.126434	0.00425799	0.974128
SCORE176	CLivD category 1, BMI >= 25, metabolic factors >= 3	0.951357	0.141328	0.00429004	0.972754
SCORE177	CLivD category 1, BMI >= 30, metabolic factors >= 1	0.968891	0.103205	0.00418563	0.977364
SCORE178	CLivD category 1, BMI >= 30, metabolic factors >= 2	0.940045	0.190769	0.0044892	0.974575
SCORE179	CLivD category 1, BMI >= 30, metabolic factors >= 3	0.91233	0.240898	0.0046379	0.973095
SCORE180	CLivD category 1, BMI >= 35, metabolic factors >= 1	0.968891	0.103607	0.00418743	0.977407
SCORE181	CLivD category 1, BMI >= 35, metabolic factors >= 2	0.936652	0.203605	0.00454291	0.974629
SCORE182	CLivD category 1, BMI >= 35, metabolic factors >= 3	0.896493	0.268976	0.0047275	0.972926
SCORE183	CLivD category 2, BMI >= 25, metabolic factors >= 1	0.952489	0.159011	0.00438335	0.9725
SCORE184	CLivD category 2, BMI >= 25, metabolic factors >= 2	0.875566	0.27141	0.00464341	0.966424
SCORE185	CLivD category 2, BMI >= 25, metabolic factors >= 3	0.842195	0.316863	0.00476414	0.963247
SCORE186	CLivD category 2, BMI >= 30, metabolic factors >= 1	0.937783	0.197956	0.00451932	0.972807
SCORE187	CLivD category 2, BMI >= 30, metabolic factors >= 2	0.79638	0.444606	0.00550441	0.966514
SCORE188	CLivD category 2, BMI >= 30, metabolic factors >= 3	0.661199	0.624885	0.00672376	0.962496
SCORE189	CLivD category 2, BMI >= 35, metabolic factors >= 1	0.937783	0.19854	0.00452248	0.972852
SCORE190	CLivD category 2, BMI >= 35, metabolic factors >= 2	0.778281	0.480156	0.00573596	0.966609
SCORE191	CLivD category 2, BMI >= 35, metabolic factors >= 3	0.582579	0.714971	0.00773488	0.961985
SCORE192	CLivD category 3, BMI >= 25, metabolic factors >= 1	0.949661	0.159404	0.00437278	0.971949
SCORE193	CLivD category 3, BMI >= 25, metabolic factors >= 2	0.862557	0.273644	0.00459039	0.965169
SCORE194	CLivD category 3, BMI >= 25, metabolic factors >= 3	0.822398	0.320593	0.00468081	0.96167
SCORE195	CLivD category 3, BMI >= 30, metabolic factors >= 1	0.934955	0.198512	0.00450925	0.972353
SCORE196	CLivD category 3, BMI >= 30, metabolic factors >= 2	0.776018	0.448937	0.00540939	0.965448
SCORE197	CLivD category 3, BMI >= 30, metabolic factors >= 3	0.621041	0.63626	0.00652449	0.960968
SCORE198	CLivD category 3, BMI >= 35, metabolic factors >= 1	0.934955	0.199097	0.0045124	0.972399
SCORE199	CLivD category 3, BMI >= 35, metabolic factors >= 2	0.75509	0.485003	0.00562155	0.965545
SCORE200	CLivD category 3, BMI >= 35, metabolic factors >= 3	0.528281	0.729398	0.0074067	0.960326
SCORE201	CLivD category 1, BMI >= 25, diabetes	0.950226	0.144268	0.0042994	0.972598
SCORE202	CLivD category 1, BMI >= 30, diabetes	0.896493	0.265919	0.00470905	0.972541
SCORE203	CLivD category 1, BMI >= 35, diabetes	0.870475	0.308634	0.00484679	0.972274
SCORE204	CLivD category 2, BMI >= 25, diabetes	0.835973	0.324175	0.00477929	0.963213
SCORE205	CLivD category 2, BMI >= 30, diabetes	0.580882	0.71849	0.00782822	0.960835
SCORE206	CLivD category 2, BMI >= 35, diabetes	0.438914	0.866386	0.0121082	0.95972
SCORE207	CLivD category 3, BMI >= 25, diabetes	0.813348	0.328075	0.00468033	0.961553
SCORE208	CLivD category 3, BMI >= 30, diabetes	0.52319	0.734312	0.00749206	0.959103
SCORE209	CLivD category 3, BMI >= 35, diabetes	0.350679	0.888866	0.0116673	0.957794
SCORE210	CLivD category 1, metabolic factors >= 1, diabetes	0.968891	0.103566	0.00418725	0.977398
SCORE211	CLivD category 1, metabolic factors >= 2, diabetes	0.930995	0.208166	0.00454103	0.97437
SCORE212	CLivD category 1, metabolic factors >= 3, diabetes	0.885747	0.279898	0.0047402	0.972571
SCORE213	CLivD category 2, metabolic factors >= 1, diabetes	0.938348	0.198295	0.00452379	0.972918
SCORE214	CLivD category 2, metabolic factors >= 2, diabetes	0.768665	0.488567	0.00575543	0.966622
SCORE215	CLivD category 2, metabolic factors >= 3, diabetes	0.56957	0.734091	0.00807551	0.962396
SCORE216	CLivD category 3, metabolic factors >= 1, diabetes	0.93552	0.198852	0.00451371	0.972465
SCORE217	CLivD category 3, metabolic factors >= 2, diabetes	0.746606	0.493389	0.0056473	0.965639
SCORE218	CLivD category 3, metabolic factors >= 3, diabetes	0.514706	0.748268	0.00772693	0.960829
SCORE219	alcohol use category 1, BMI >= 25, metabolic factors >= 1	0.964932	0.122577	0.00426113	0.971785
SCORE220	alcohol use category 1, BMI >= 25, metabolic factors >= 2	0.914027	0.208741	0.00447156	0.965806
SCORE221	alcohol use category 1, BMI >= 25, metabolic factors >= 3	0.889706	0.244156	0.00455776	0.962368
SCORE222	alcohol use category 1, BMI >= 30, metabolic factors >= 1	0.951357	0.152764	0.00434704	0.972035
SCORE223	alcohol use category 1, BMI >= 30, metabolic factors >= 2	0.853507	0.338378	0.0049754	0.965917
SCORE224	alcohol use category 1, BMI >= 30, metabolic factors >= 3	0.759615	0.473761	0.00555845	0.961442
SCORE225	alcohol use category 1, BMI >= 35, metabolic factors >= 1	0.951357	0.153256	0.00434946	0.972094
SCORE226	alcohol use category 1, BMI >= 35, metabolic factors >= 2	0.838801	0.366341	0.0051006	0.965877
SCORE227	alcohol use category 1, BMI >= 35, metabolic factors >= 3	0.699095	0.544248	0.00589385	0.960819
SCORE228	alcohol use category 2, BMI >= 25, metabolic factors >= 1	0.962104	0.132889	0.00429766	0.972256
SCORE229	alcohol use category 2, BMI >= 25, metabolic factors >= 2	0.906109	0.226734	0.00453359	0.966128
SCORE230	alcohol use category 2, BMI >= 25, metabolic factors >= 3	0.880656	0.265249	0.00463833	0.962732
SCORE231	alcohol use category 2, BMI >= 30, metabolic factors >= 1	0.947964	0.165632	0.00439628	0.972474
SCORE232	alcohol use category 2, BMI >= 30, metabolic factors >= 2	0.841629	0.368648	0.00513532	0.966124
SCORE233	alcohol use category 2, BMI >= 30, metabolic factors >= 3	0.736425	0.517759	0.00586928	0.961582
SCORE234	alcohol use category 2, BMI >= 35, metabolic factors >= 1	0.947964	0.166166	0.00439898	0.972521
SCORE235	alcohol use category 2, BMI >= 35, metabolic factors >= 2	0.826357	0.39844	0.00528582	0.966094
SCORE236	alcohol use category 2, BMI >= 35, metabolic factors >= 3	0.67138	0.593673	0.00633168	0.96094
SCORE237	alcohol use category 3, BMI >= 25, metabolic factors >= 1	0.952489	0.156228	0.00436947	0.972233
SCORE238	alcohol use category 3, BMI >= 25, metabolic factors >= 2	0.881787	0.266981	0.00464961	0.96591
SCORE239	alcohol use category 3, BMI >= 25, metabolic factors >= 3	0.846719	0.31235	0.00476078	0.962373
SCORE240	alcohol use category 3, BMI >= 30, metabolic factors >= 1	0.937783	0.194503	0.00450076	0.97254
SCORE241	alcohol use category 3, BMI >= 30, metabolic factors >= 2	0.802036	0.437205	0.00547522	0.965892
SCORE242	alcohol use category 3, BMI >= 30, metabolic factors >= 3	0.664593	0.61749	0.00664454	0.961283
SCORE243	alcohol use category 3, BMI >= 35, metabolic factors >= 1	0.937783	0.19508	0.00450386	0.972585
SCORE244	alcohol use category 3, BMI >= 35, metabolic factors >= 2	0.782805	0.472285	0.00568927	0.965921
SCORE245	alcohol use category 3, BMI >= 35, metabolic factors >= 3	0.579751	0.707624	0.00753627	0.960595
SCORE246	alcohol use category 4, BMI >= 25, metabolic factors >= 1	0.951923	0.158099	0.00437635	0.972221
SCORE247	alcohol use category 4, BMI >= 25, metabolic factors >= 2	0.878394	0.270115	0.00465136	0.965821
SCORE248	alcohol use category 4, BMI >= 25, metabolic factors >= 3	0.841629	0.316018	0.00475735	0.962272
SCORE249	alcohol use category 4, BMI >= 30, metabolic factors >= 1	0.937217	0.196796	0.00451053	0.972562
SCORE250	alcohol use category 4, BMI >= 30, metabolic factors >= 2	0.797511	0.442558	0.00549547	0.965843
SCORE251	alcohol use category 4, BMI >= 30, metabolic factors >= 3	0.655543	0.625153	0.00668501	0.96124
SCORE252	alcohol use category 4, BMI >= 35, metabolic factors >= 1	0.937217	0.197376	0.00451365	0.972608
SCORE253	alcohol use category 4, BMI >= 35, metabolic factors >= 2	0.777715	0.478186	0.00571457	0.96589
SCORE254	alcohol use category 4, BMI >= 35, metabolic factors >= 3	0.56957	0.716569	0.00763104	0.960547
SCORE255	alcohol use category 1, BMI >= 25, diabetes	0.886312	0.250198	0.00457592	0.962687
SCORE256	alcohol use category 1, BMI >= 30, diabetes	0.705317	0.545114	0.00596388	0.959929
SCORE257	alcohol use category 1, BMI >= 35, diabetes	0.598982	0.659513	0.00674187	0.958604
SCORE258	alcohol use category 2, BMI >= 25, diabetes	0.876131	0.271676	0.00465414	0.962982
SCORE259	alcohol use category 2, BMI >= 30, diabetes	0.67138	0.596098	0.00637757	0.960024
SCORE260	alcohol use category 2, BMI >= 35, diabetes	0.554299	0.720257	0.00755776	0.958686
SCORE261	alcohol use category 3, BMI >= 25, diabetes	0.839932	0.319581	0.00477207	0.962342
SCORE262	alcohol use category 3, BMI >= 30, diabetes	0.581448	0.711599	0.00768018	0.959499
SCORE263	alcohol use category 3, BMI >= 35, diabetes	0.429299	0.860379	0.0114734	0.958125
SCORE264	alcohol use category 4, BMI >= 25, diabetes	0.835407	0.323309	0.00477235	0.962224
SCORE265	alcohol use category 4, BMI >= 30, diabetes	0.572398	0.720169	0.00778659	0.959451
SCORE266	alcohol use category 4, BMI >= 35, diabetes	0.41629	0.870919	0.011993	0.958075
SCORE267	alcohol use category 1, metabolic factors >= 1, diabetes	0.951923	0.153048	0.00435093	0.972186
SCORE268	alcohol use category 1, metabolic factors >= 2, diabetes	0.830317	0.373265	0.00510312	0.965998
SCORE269	alcohol use category 1, metabolic factors >= 3, diabetes	0.692308	0.559528	0.00602965	0.961478
SCORE270	alcohol use category 2, metabolic factors >= 1, diabetes	0.948529	0.165949	0.00440042	0.972604
SCORE271	alcohol use category 2, metabolic factors >= 2, diabetes	0.818439	0.40569	0.00529699	0.966217
SCORE272	alcohol use category 2, metabolic factors >= 3, diabetes	0.663462	0.609689	0.00650049	0.961622
SCORE273	alcohol use category 3, metabolic factors >= 1, diabetes	0.938348	0.194836	0.00450517	0.972653
SCORE274	alcohol use category 3, metabolic factors >= 2, diabetes	0.774887	0.480447	0.00571719	0.966018
SCORE275	alcohol use category 3, metabolic factors >= 3, diabetes	0.571833	0.72573	0.00789548	0.961185
SCORE276	alcohol use category 4, metabolic factors >= 1, diabetes	0.937783	0.197131	0.00451496	0.972674
SCORE277	alcohol use category 4, metabolic factors >= 2, diabetes	0.769796	0.486468	0.00574453	0.965982
SCORE278	alcohol use category 4, metabolic factors >= 3, diabetes	0.561086	0.734924	0.00800749	0.96112
SCORE279	BMI >= 25, metabolic factors >= 1, diabetes	0.948529	0.159286	0.00436709	0.971819
SCORE280	BMI >= 25, metabolic factors >= 2, diabetes	0.859163	0.272094	0.00456277	0.965175
SCORE281	BMI >= 25, metabolic factors >= 3, diabetes	0.822398	0.317258	0.00465752	0.962016
SCORE282	BMI >= 30, metabolic factors >= 1, diabetes	0.933824	0.198337	0.00450296	0.972241
SCORE283	BMI >= 30, metabolic factors >= 2, diabetes	0.772059	0.44644	0.00535811	0.965454
SCORE284	BMI >= 30, metabolic factors >= 3, diabetes	0.622738	0.628798	0.0064097	0.961375
SCORE285	BMI >= 35, metabolic factors >= 1, diabetes	0.933824	0.198919	0.00450609	0.972287
SCORE286	BMI >= 35, metabolic factors >= 2, diabetes	0.751697	0.482281	0.0055677	0.965536
SCORE287	BMI >= 35, metabolic factors >= 3, diabetes	0.533371	0.719892	0.00722511	0.960707
SCORE288	CLivD category 1, alcohol use category 1, BMI >= 25, metabolic factors >= 1	0.97681	0.0812261	0.00412209	0.976484
SCORE289	CLivD category 1, alcohol use category 1, BMI >= 25, metabolic factors >= 2	0.960407	0.124131	0.00424734	0.973714
SCORE290	CLivD category 1, alcohol use category 1, BMI >= 25, metabolic factors >= 3	0.951357	0.139004	0.00427903	0.972359
SCORE291	CLivD category 1, alcohol use category 1, BMI >= 30, metabolic factors >= 1	0.968891	0.100877	0.00417532	0.976919
SCORE292	CLivD category 1, alcohol use category 1, BMI >= 30, metabolic factors >= 2	0.940045	0.187926	0.00447428	0.974235
SCORE293	CLivD category 1, alcohol use category 1, BMI >= 30, metabolic factors >= 3	0.91233	0.237997	0.00462117	0.972804
SCORE294	CLivD category 1, alcohol use category 1, BMI >= 35, metabolic factors >= 1	0.968891	0.10127	0.00417707	0.976963
SCORE295	CLivD category 1, alcohol use category 1, BMI >= 35, metabolic factors >= 2	0.936652	0.200711	0.00452731	0.974305
SCORE296	CLivD category 1, alcohol use category 1, BMI >= 35, metabolic factors >= 3	0.896493	0.265999	0.00470936	0.972656
SCORE297	CLivD category 1, alcohol use category 2, BMI >= 25, metabolic factors >= 1	0.97681	0.082591	0.00412793	0.976837
SCORE298	CLivD category 1, alcohol use category 2, BMI >= 25, metabolic factors >= 2	0.960407	0.12576	0.00425485	0.974028
SCORE299	CLivD category 1, alcohol use category 2, BMI >= 25, metabolic factors >= 3	0.951357	0.140649	0.0042868	0.972657
SCORE300	CLivD category 1, alcohol use category 2, BMI >= 30, metabolic factors >= 1	0.968891	0.102482	0.00418241	0.977251
SCORE301	CLivD category 1, alcohol use category 2, BMI >= 30, metabolic factors >= 2	0.940045	0.189937	0.00448481	0.974489
SCORE302	CLivD category 1, alcohol use category 2, BMI >= 30, metabolic factors >= 3	0.91233	0.240055	0.00463301	0.973022
SCORE303	CLivD category 1, alcohol use category 2, BMI >= 35, metabolic factors >= 1	0.968891	0.102882	0.0041842	0.977294
SCORE304	CLivD category 1, alcohol use category 2, BMI >= 35, metabolic factors >= 2	0.936652	0.202755	0.0045383	0.974547
SCORE305	CLivD category 1, alcohol use category 2, BMI >= 35, metabolic factors >= 3	0.896493	0.268106	0.00472217	0.972857
SCORE306	CLivD category 1, alcohol use category 3, BMI >= 25, metabolic factors >= 1	0.97681	0.0832077	0.00413058	0.976952
SCORE307	CLivD category 1, alcohol use category 3, BMI >= 25, metabolic factors >= 2	0.960407	0.126434	0.00425799	0.974128
SCORE308	CLivD category 1, alcohol use category 3, BMI >= 25, metabolic factors >= 3	0.951357	0.141328	0.00429004	0.972754
SCORE309	CLivD category 1, alcohol use category 3, BMI >= 30, metabolic factors >= 1	0.968891	0.103205	0.00418563	0.977364
SCORE310	CLivD category 1, alcohol use category 3, BMI >= 30, metabolic factors >= 2	0.940045	0.190769	0.0044892	0.974575
SCORE311	CLivD category 1, alcohol use category 3, BMI >= 30, metabolic factors >= 3	0.91233	0.240898	0.0046379	0.973095
SCORE312	CLivD category 1, alcohol use category 3, BMI >= 35, metabolic factors >= 1	0.968891	0.103607	0.00418743	0.977407
SCORE313	CLivD category 1, alcohol use category 3, BMI >= 35, metabolic factors >= 2	0.936652	0.203605	0.00454291	0.974629
SCORE314	CLivD category 1, alcohol use category 3, BMI >= 35, metabolic factors >= 3	0.896493	0.268976	0.0047275	0.972926
SCORE315	CLivD category 1, alcohol use category 4, BMI >= 25, metabolic factors >= 1	0.97681	0.0832077	0.00413058	0.976952
SCORE316	CLivD category 1, alcohol use category 4, BMI >= 25, metabolic factors >= 2	0.960407	0.126434	0.00425799	0.974128
SCORE317	CLivD category 1, alcohol use category 4, BMI >= 25, metabolic factors >= 3	0.951357	0.141328	0.00429004	0.972754
SCORE318	CLivD category 1, alcohol use category 4, BMI >= 30, metabolic factors >= 1	0.968891	0.103205	0.00418563	0.977364
SCORE319	CLivD category 1, alcohol use category 4, BMI >= 30, metabolic factors >= 2	0.940045	0.190769	0.0044892	0.974575
SCORE320	CLivD category 1, alcohol use category 4, BMI >= 30, metabolic factors >= 3	0.91233	0.240898	0.0046379	0.973095
SCORE321	CLivD category 1, alcohol use category 4, BMI >= 35, metabolic factors >= 1	0.968891	0.103607	0.00418743	0.977407
SCORE322	CLivD category 1, alcohol use category 4, BMI >= 35, metabolic factors >= 2	0.936652	0.203605	0.00454291	0.974629
SCORE323	CLivD category 1, alcohol use category 4, BMI >= 35, metabolic factors >= 3	0.896493	0.268976	0.0047275	0.972926
SCORE324	CLivD category 2, alcohol use category 1, BMI >= 25, metabolic factors >= 1	0.964932	0.12257	0.0042611	0.971784
SCORE325	CLivD category 2, alcohol use category 1, BMI >= 25, metabolic factors >= 2	0.914027	0.208711	0.00447133	0.965864
SCORE326	CLivD category 2, alcohol use category 1, BMI >= 25, metabolic factors >= 3	0.889706	0.244076	0.00455716	0.962444
SCORE327	CLivD category 2, alcohol use category 1, BMI >= 30, metabolic factors >= 1	0.951357	0.152757	0.00434701	0.972034
SCORE328	CLivD category 2, alcohol use category 1, BMI >= 30, metabolic factors >= 2	0.853507	0.338316	0.00497481	0.965968
SCORE329	CLivD category 2, alcohol use category 1, BMI >= 30, metabolic factors >= 3	0.759615	0.473498	0.00555507	0.96157
SCORE330	CLivD category 2, alcohol use category 1, BMI >= 35, metabolic factors >= 1	0.951357	0.153249	0.00434942	0.972093
SCORE331	CLivD category 2, alcohol use category 1, BMI >= 35, metabolic factors >= 2	0.839367	0.366256	0.00510322	0.965928
SCORE332	CLivD category 2, alcohol use category 1, BMI >= 35, metabolic factors >= 3	0.699661	0.543839	0.00589238	0.960967
SCORE333	CLivD category 2, alcohol use category 2, BMI >= 25, metabolic factors >= 1	0.96267	0.132873	0.00430009	0.972285
SCORE334	CLivD category 2, alcohol use category 2, BMI >= 25, metabolic factors >= 2	0.906674	0.226665	0.00453589	0.966232
SCORE335	CLivD category 2, alcohol use category 2, BMI >= 25, metabolic factors >= 3	0.881222	0.265078	0.00463997	0.962895
SCORE336	CLivD category 2, alcohol use category 2, BMI >= 30, metabolic factors >= 1	0.948529	0.165614	0.00439879	0.972498
SCORE337	CLivD category 2, alcohol use category 2, BMI >= 30, metabolic factors >= 2	0.84276	0.368498	0.00514073	0.966222
SCORE338	CLivD category 2, alcohol use category 2, BMI >= 30, metabolic factors >= 3	0.738122	0.517154	0.0058738	0.961861
SCORE339	CLivD category 2, alcohol use category 2, BMI >= 35, metabolic factors >= 1	0.948529	0.166147	0.00440149	0.972544
SCORE340	CLivD category 2, alcohol use category 2, BMI >= 35, metabolic factors >= 2	0.828054	0.398255	0.00529472	0.966198
SCORE341	CLivD category 2, alcohol use category 2, BMI >= 35, metabolic factors >= 3	0.674774	0.592775	0.00634703	0.961254
SCORE342	CLivD category 2, alcohol use category 3, BMI >= 25, metabolic factors >= 1	0.95362	0.156108	0.00437385	0.972492
SCORE343	CLivD category 2, alcohol use category 3, BMI >= 25, metabolic factors >= 2	0.883484	0.266214	0.0046527	0.966544
SCORE344	CLivD category 2, alcohol use category 3, BMI >= 25, metabolic factors >= 3	0.852376	0.310821	0.00478009	0.963296
SCORE345	CLivD category 2, alcohol use category 3, BMI >= 30, metabolic factors >= 1	0.938914	0.194332	0.00450502	0.972764
SCORE346	CLivD category 2, alcohol use category 3, BMI >= 30, metabolic factors >= 2	0.806561	0.435627	0.00548848	0.96651
SCORE347	CLivD category 2, alcohol use category 3, BMI >= 30, metabolic factors >= 3	0.68043	0.612186	0.00670008	0.962412
SCORE348	CLivD category 2, alcohol use category 3, BMI >= 35, metabolic factors >= 1	0.938914	0.194909	0.00450811	0.972808
SCORE349	CLivD category 2, alcohol use category 3, BMI >= 35, metabolic factors >= 2	0.789593	0.470486	0.00571625	0.966583
SCORE350	CLivD category 2, alcohol use category 3, BMI >= 35, metabolic factors >= 3	0.605204	0.700553	0.00766355	0.961891
SCORE351	CLivD category 2, alcohol use category 4, BMI >= 25, metabolic factors >= 1	0.953054	0.157935	0.00438047	0.972525
SCORE352	CLivD category 2, alcohol use category 4, BMI >= 25, metabolic factors >= 2	0.881222	0.269029	0.00465823	0.966578
SCORE353	CLivD category 2, alcohol use category 4, BMI >= 25, metabolic factors >= 3	0.848982	0.313999	0.00478259	0.963361
SCORE354	CLivD category 2, alcohol use category 4, BMI >= 30, metabolic factors >= 1	0.938348	0.196565	0.00451442	0.97282
SCORE355	CLivD category 2, alcohol use category 4, BMI >= 30, metabolic factors >= 2	0.803167	0.440373	0.00551026	0.96656
SCORE356	CLivD category 2, alcohol use category 4, BMI >= 30, metabolic factors >= 3	0.673643	0.618495	0.00673906	0.96248
SCORE357	CLivD category 2, alcohol use category 4, BMI >= 35, metabolic factors >= 1	0.938348	0.197145	0.00451754	0.972865
SCORE358	CLivD category 2, alcohol use category 4, BMI >= 35, metabolic factors >= 2	0.785633	0.475657	0.00574176	0.96664
SCORE359	CLivD category 2, alcohol use category 4, BMI >= 35, metabolic factors >= 3	0.597851	0.707763	0.00774927	0.961962
SCORE360	CLivD category 3, alcohol use category 1, BMI >= 25, metabolic factors >= 1	0.964932	0.122575	0.00426112	0.971785
SCORE361	CLivD category 3, alcohol use category 1, BMI >= 25, metabolic factors >= 2	0.914027	0.208736	0.00447154	0.965806
SCORE362	CLivD category 3, alcohol use category 1, BMI >= 25, metabolic factors >= 3	0.889706	0.244152	0.00455773	0.962368
SCORE363	CLivD category 3, alcohol use category 1, BMI >= 30, metabolic factors >= 1	0.951357	0.152762	0.00434703	0.972035
SCORE364	CLivD category 3, alcohol use category 1, BMI >= 30, metabolic factors >= 2	0.853507	0.338369	0.00497534	0.965916
SCORE365	CLivD category 3, alcohol use category 1, BMI >= 30, metabolic factors >= 3	0.759615	0.473743	0.00555827	0.96144
SCORE366	CLivD category 3, alcohol use category 1, BMI >= 35, metabolic factors >= 1	0.951357	0.153254	0.00434945	0.972094
SCORE367	CLivD category 3, alcohol use category 1, BMI >= 35, metabolic factors >= 2	0.838801	0.366332	0.00510053	0.965876
SCORE368	CLivD category 3, alcohol use category 1, BMI >= 35, metabolic factors >= 3	0.699095	0.544227	0.00589357	0.960821
SCORE369	CLivD category 3, alcohol use category 2, BMI >= 25, metabolic factors >= 1	0.962104	0.132887	0.00429765	0.972255
SCORE370	CLivD category 3, alcohol use category 2, BMI >= 25, metabolic factors >= 2	0.906109	0.226727	0.00453356	0.966127
SCORE371	CLivD category 3, alcohol use category 2, BMI >= 25, metabolic factors >= 3	0.880656	0.265242	0.00463829	0.962731
SCORE372	CLivD category 3, alcohol use category 2, BMI >= 30, metabolic factors >= 1	0.947964	0.16563	0.00439627	0.972474
SCORE373	CLivD category 3, alcohol use category 2, BMI >= 30, metabolic factors >= 2	0.841629	0.368637	0.00513523	0.966123
SCORE374	CLivD category 3, alcohol use category 2, BMI >= 30, metabolic factors >= 3	0.736425	0.517733	0.00586894	0.961589
SCORE375	CLivD category 3, alcohol use category 2, BMI >= 35, metabolic factors >= 1	0.947964	0.166164	0.00439897	0.97252
SCORE376	CLivD category 3, alcohol use category 2, BMI >= 35, metabolic factors >= 2	0.826357	0.398429	0.0052857	0.966098
SCORE377	CLivD category 3, alcohol use category 2, BMI >= 35, metabolic factors >= 3	0.67138	0.593641	0.006331	0.960959
SCORE378	CLivD category 3, alcohol use category 3, BMI >= 25, metabolic factors >= 1	0.952489	0.156221	0.00436941	0.972274
SCORE379	CLivD category 3, alcohol use category 3, BMI >= 25, metabolic factors >= 2	0.881787	0.266923	0.00464915	0.965967
SCORE380	CLivD category 3, alcohol use category 3, BMI >= 25, metabolic factors >= 3	0.847285	0.312216	0.00476281	0.96248
SCORE381	CLivD category 3, alcohol use category 3, BMI >= 30, metabolic factors >= 1	0.937783	0.194494	0.00450068	0.972572
SCORE382	CLivD category 3, alcohol use category 3, BMI >= 30, metabolic factors >= 2	0.802036	0.437117	0.00547416	0.965945
SCORE383	CLivD category 3, alcohol use category 3, BMI >= 30, metabolic factors >= 3	0.665724	0.61707	0.00664746	0.961399
SCORE384	CLivD category 3, alcohol use category 3, BMI >= 35, metabolic factors >= 1	0.937783	0.195071	0.00450377	0.972618
SCORE385	CLivD category 3, alcohol use category 3, BMI >= 35, metabolic factors >= 2	0.783371	0.472188	0.005692	0.965992
SCORE386	CLivD category 3, alcohol use category 3, BMI >= 35, metabolic factors >= 3	0.582579	0.707008	0.00755464	0.960755
SCORE387	CLivD category 3, alcohol use category 4, BMI >= 25, metabolic factors >= 1	0.951923	0.158087	0.00437626	0.97226
SCORE388	CLivD category 3, alcohol use category 4, BMI >= 25, metabolic factors >= 2	0.878394	0.270027	0.00465066	0.965906
SCORE389	CLivD category 3, alcohol use category 4, BMI >= 25, metabolic factors >= 3	0.84276	0.315826	0.00476204	0.962446
SCORE390	CLivD category 3, alcohol use category 4, BMI >= 30, metabolic factors >= 1	0.937217	0.196782	0.00451041	0.972594
SCORE391	CLivD category 3, alcohol use category 4, BMI >= 30, metabolic factors >= 2	0.797511	0.442426	0.00549388	0.965916
SCORE392	CLivD category 3, alcohol use category 4, BMI >= 30, metabolic factors >= 3	0.65724	0.624592	0.00669077	0.961398
SCORE393	CLivD category 3, alcohol use category 4, BMI >= 35, metabolic factors >= 1	0.937217	0.197362	0.00451354	0.972639
SCORE394	CLivD category 3, alcohol use category 4, BMI >= 35, metabolic factors >= 2	0.778281	0.47804	0.00571671	0.965979
SCORE395	CLivD category 3, alcohol use category 4, BMI >= 35, metabolic factors >= 3	0.572964	0.71577	0.00765169	0.960749
SCORE396	CLivD category 1, alcohol use category 1, BMI >= 25, diabetes	0.950226	0.14194	0.00428831	0.972207
SCORE397	CLivD category 1, alcohol use category 1, BMI >= 30, diabetes	0.896493	0.263002	0.0046914	0.97227
SCORE398	CLivD category 1, alcohol use category 1, BMI >= 35, diabetes	0.870475	0.305637	0.00482701	0.972031
SCORE399	CLivD category 1, alcohol use category 2, BMI >= 25, diabetes	0.950226	0.143586	0.00429614	0.972502
SCORE400	CLivD category 1, alcohol use category 2, BMI >= 30, diabetes	0.896493	0.265071	0.00470389	0.972472
SCORE401	CLivD category 1, alcohol use category 2, BMI >= 35, diabetes	0.870475	0.307759	0.00484098	0.972211
SCORE402	CLivD category 1, alcohol use category 3, BMI >= 25, diabetes	0.950226	0.144268	0.0042994	0.972598
SCORE403	CLivD category 1, alcohol use category 3, BMI >= 30, diabetes	0.896493	0.265919	0.00470905	0.972541
SCORE404	CLivD category 1, alcohol use category 3, BMI >= 35, diabetes	0.870475	0.308634	0.00484679	0.972274
SCORE405	CLivD category 1, alcohol use category 4, BMI >= 25, diabetes	0.950226	0.144268	0.0042994	0.972598
SCORE406	CLivD category 1, alcohol use category 4, BMI >= 30, diabetes	0.896493	0.265919	0.00470905	0.972541
SCORE407	CLivD category 1, alcohol use category 4, BMI >= 35, diabetes	0.870475	0.308634	0.00484679	0.972274
SCORE408	CLivD category 2, alcohol use category 1, BMI >= 25, diabetes	0.886878	0.250147	0.00457842	0.962757
SCORE409	CLivD category 2, alcohol use category 1, BMI >= 30, diabetes	0.705882	0.544828	0.00596413	0.960045
SCORE410	CLivD category 2, alcohol use category 1, BMI >= 35, diabetes	0.600113	0.658936	0.00674156	0.958743
SCORE411	CLivD category 2, alcohol use category 2, BMI >= 25, diabetes	0.877828	0.271528	0.00466193	0.963144
SCORE412	CLivD category 2, alcohol use category 2, BMI >= 30, diabetes	0.675905	0.595329	0.00640589	0.960307
SCORE413	CLivD category 2, alcohol use category 2, BMI >= 35, diabetes	0.561086	0.718904	0.00760789	0.959016
SCORE414	CLivD category 2, alcohol use category 3, BMI >= 25, diabetes	0.846719	0.318034	0.00479777	0.963269
SCORE415	CLivD category 2, alcohol use category 3, BMI >= 30, diabetes	0.602941	0.704093	0.00774467	0.960723
SCORE416	CLivD category 2, alcohol use category 3, BMI >= 35, diabetes	0.464367	0.849127	0.011432	0.959571
SCORE417	CLivD category 2, alcohol use category 4, BMI >= 25, diabetes	0.843326	0.321256	0.00480068	0.963331
SCORE418	CLivD category 2, alcohol use category 4, BMI >= 30, diabetes	0.596154	0.71095	0.00783201	0.960793
SCORE419	CLivD category 2, alcohol use category 4, BMI >= 35, diabetes	0.457014	0.857266	0.0118513	0.959656
SCORE420	CLivD category 3, alcohol use category 1, BMI >= 25, diabetes	0.886312	0.250196	0.0045759	0.962687
SCORE421	CLivD category 3, alcohol use category 1, BMI >= 30, diabetes	0.705317	0.545107	0.0059638	0.959928
SCORE422	CLivD category 3, alcohol use category 1, BMI >= 35, diabetes	0.598982	0.659497	0.00674157	0.958603
SCORE423	CLivD category 3, alcohol use category 2, BMI >= 25, diabetes	0.876131	0.271671	0.00465411	0.962982
SCORE424	CLivD category 3, alcohol use category 2, BMI >= 30, diabetes	0.671946	0.596084	0.0063827	0.960026
SCORE425	CLivD category 3, alcohol use category 2, BMI >= 35, diabetes	0.554864	0.720225	0.00756442	0.958696
SCORE426	CLivD category 3, alcohol use category 3, BMI >= 25, diabetes	0.839932	0.319459	0.00477099	0.962442
SCORE427	CLivD category 3, alcohol use category 3, BMI >= 30, diabetes	0.582579	0.711051	0.00767877	0.959613
SCORE428	CLivD category 3, alcohol use category 3, BMI >= 35, diabetes	0.432127	0.859492	0.0114694	0.958269
SCORE429	CLivD category 3, alcohol use category 4, BMI >= 25, diabetes	0.835407	0.323126	0.00477072	0.962382
SCORE430	CLivD category 3, alcohol use category 4, BMI >= 30, diabetes	0.574095	0.719446	0.00778715	0.959598
SCORE431	CLivD category 3, alcohol use category 4, BMI >= 35, diabetes	0.420814	0.869779	0.0120077	0.958259
SCORE432	CLivD category 1, alcohol use category 1, metabolic factors >= 1, diabetes	0.968891	0.101228	0.00417689	0.976954
SCORE433	CLivD category 1, alcohol use category 1, metabolic factors >= 2, diabetes	0.930995	0.205265	0.00452531	0.974049
SCORE434	CLivD category 1, alcohol use category 1, metabolic factors >= 3, diabetes	0.885747	0.276907	0.00472165	0.972307
SCORE435	CLivD category 1, alcohol use category 2, metabolic factors >= 1, diabetes	0.968891	0.10284	0.00418402	0.977285
SCORE436	CLivD category 1, alcohol use category 2, metabolic factors >= 2, diabetes	0.930995	0.207314	0.00453638	0.974288
SCORE437	CLivD category 1, alcohol use category 2, metabolic factors >= 3, diabetes	0.885747	0.279025	0.00473475	0.972504
SCORE438	CLivD category 1, alcohol use category 3, metabolic factors >= 1, diabetes	0.968891	0.103566	0.00418725	0.977398
SCORE439	CLivD category 1, alcohol use category 3, metabolic factors >= 2, diabetes	0.930995	0.208166	0.00454103	0.97437
SCORE440	CLivD category 1, alcohol use category 3, metabolic factors >= 3, diabetes	0.885747	0.279898	0.0047402	0.972571
SCORE441	CLivD category 1, alcohol use category 4, metabolic factors >= 1, diabetes	0.968891	0.103566	0.00418725	0.977398
SCORE442	CLivD category 1, alcohol use category 4, metabolic factors >= 2, diabetes	0.930995	0.208166	0.00454103	0.97437
SCORE443	CLivD category 1, alcohol use category 4, metabolic factors >= 3, diabetes	0.885747	0.279898	0.0047402	0.972571
SCORE444	CLivD category 2, alcohol use category 1, metabolic factors >= 1, diabetes	0.951923	0.153041	0.00435089	0.972184
SCORE445	CLivD category 2, alcohol use category 1, metabolic factors >= 2, diabetes	0.830317	0.373202	0.00510259	0.96601
SCORE446	CLivD category 2, alcohol use category 1, metabolic factors >= 3, diabetes	0.692308	0.559297	0.00602579	0.961577
SCORE447	CLivD category 2, alcohol use category 2, metabolic factors >= 1, diabetes	0.949095	0.16593	0.00440293	0.972628
SCORE448	CLivD category 2, alcohol use category 2, metabolic factors >= 2, diabetes	0.819005	0.405537	0.00529914	0.966268
SCORE449	CLivD category 2, alcohol use category 2, metabolic factors >= 3, diabetes	0.665158	0.60907	0.00650486	0.961837
SCORE450	CLivD category 2, alcohol use category 3, metabolic factors >= 1, diabetes	0.93948	0.194665	0.00450942	0.972876
SCORE451	CLivD category 2, alcohol use category 3, metabolic factors >= 2, diabetes	0.779977	0.478708	0.00573305	0.966593
SCORE452	CLivD category 2, alcohol use category 3, metabolic factors >= 3, diabetes	0.593326	0.719245	0.0079863	0.962315
SCORE453	CLivD category 2, alcohol use category 4, metabolic factors >= 1, diabetes	0.938914	0.1969	0.00451885	0.972932
SCORE454	CLivD category 2, alcohol use category 4, metabolic factors >= 2, diabetes	0.776018	0.48401	0.00576054	0.966648
SCORE455	CLivD category 2, alcohol use category 4, metabolic factors >= 3, diabetes	0.585407	0.726719	0.00808543	0.962376
SCORE456	CLivD category 3, alcohol use category 1, metabolic factors >= 1, diabetes	0.951923	0.153046	0.00435092	0.972185
SCORE457	CLivD category 3, alcohol use category 1, metabolic factors >= 2, diabetes	0.830317	0.37326	0.00510309	0.965997
SCORE458	CLivD category 3, alcohol use category 1, metabolic factors >= 3, diabetes	0.692308	0.559521	0.00602956	0.961477
SCORE459	CLivD category 3, alcohol use category 2, metabolic factors >= 1, diabetes	0.948529	0.165946	0.00440041	0.972604
SCORE460	CLivD category 3, alcohol use category 2, metabolic factors >= 2, diabetes	0.818439	0.405683	0.00529691	0.966221
SCORE461	CLivD category 3, alcohol use category 2, metabolic factors >= 3, diabetes	0.663462	0.609675	0.00650016	0.961632
SCORE462	CLivD category 3, alcohol use category 3, metabolic factors >= 1, diabetes	0.938348	0.194826	0.00450508	0.972685
SCORE463	CLivD category 3, alcohol use category 3, metabolic factors >= 2, diabetes	0.774887	0.480371	0.00571607	0.966076
SCORE464	CLivD category 3, alcohol use category 3, metabolic factors >= 3, diabetes	0.572964	0.725259	0.00789574	0.961293
SCORE465	CLivD category 3, alcohol use category 4, metabolic factors >= 1, diabetes	0.937783	0.197117	0.00451484	0.972706
SCORE466	CLivD category 3, alcohol use category 4, metabolic factors >= 2, diabetes	0.769796	0.486348	0.00574279	0.966062
SCORE467	CLivD category 3, alcohol use category 4, metabolic factors >= 3, diabetes	0.562217	0.734289	0.008002	0.961262
SCORE468	CLivD category 1, BMI >= 25, metabolic factors >= 1, diabetes	0.97681	0.0831684	0.00413041	0.976941
SCORE469	CLivD category 1, BMI >= 25, metabolic factors >= 2, diabetes	0.960407	0.126081	0.00425628	0.974179
SCORE470	CLivD category 1, BMI >= 25, metabolic factors >= 3, diabetes	0.952489	0.14075	0.0042922	0.972941
SCORE471	CLivD category 1, BMI >= 30, metabolic factors >= 1, diabetes	0.968891	0.103161	0.00418544	0.977354
SCORE472	CLivD category 1, BMI >= 30, metabolic factors >= 2, diabetes	0.940045	0.19027	0.00448648	0.974602
SCORE473	CLivD category 1, BMI >= 30, metabolic factors >= 3, diabetes	0.914027	0.239875	0.00464021	0.973257
SCORE474	CLivD category 1, BMI >= 35, metabolic factors >= 1, diabetes	0.968891	0.103561	0.00418723	0.977397
SCORE475	CLivD category 1, BMI >= 35, metabolic factors >= 2, diabetes	0.936652	0.203076	0.00453995	0.974661
SCORE476	CLivD category 1, BMI >= 35, metabolic factors >= 3, diabetes	0.89819	0.267822	0.00472896	0.973065
SCORE477	CLivD category 2, BMI >= 25, metabolic factors >= 1, diabetes	0.953054	0.158829	0.00438496	0.972579
SCORE478	CLivD category 2, BMI >= 25, metabolic factors >= 2, diabetes	0.878394	0.26954	0.00464604	0.966815
SCORE479	CLivD category 2, BMI >= 25, metabolic factors >= 3, diabetes	0.848982	0.313115	0.00477478	0.964152
SCORE480	CLivD category 2, BMI >= 30, metabolic factors >= 1, diabetes	0.938348	0.197706	0.00452061	0.972873
SCORE481	CLivD category 2, BMI >= 30, metabolic factors >= 2, diabetes	0.799774	0.441662	0.00549809	0.966835
SCORE482	CLivD category 2, BMI >= 30, metabolic factors >= 3, diabetes	0.677036	0.616393	0.00672714	0.963381
SCORE483	CLivD category 2, BMI >= 35, metabolic factors >= 1, diabetes	0.938348	0.198288	0.00452375	0.972918
SCORE484	CLivD category 2, BMI >= 35, metabolic factors >= 2, diabetes	0.78224	0.47696	0.00572927	0.966927
SCORE485	CLivD category 2, BMI >= 35, metabolic factors >= 3, diabetes	0.604638	0.704162	0.00772795	0.962899
SCORE486	CLivD category 3, BMI >= 25, metabolic factors >= 1, diabetes	0.950226	0.159221	0.0043744	0.972028
SCORE487	CLivD category 3, BMI >= 25, metabolic factors >= 2, diabetes	0.865385	0.271725	0.00459272	0.965636
SCORE488	CLivD category 3, BMI >= 25, metabolic factors >= 3, diabetes	0.829751	0.316607	0.00469333	0.962657
SCORE489	CLivD category 3, BMI >= 30, metabolic factors >= 1, diabetes	0.93552	0.198263	0.00451054	0.972418
SCORE490	CLivD category 3, BMI >= 30, metabolic factors >= 2, diabetes	0.779977	0.44589	0.00540615	0.965838
SCORE491	CLivD category 3, BMI >= 30, metabolic factors >= 3, diabetes	0.638575	0.627091	0.00653701	0.961951
SCORE492	CLivD category 3, BMI >= 35, metabolic factors >= 1, diabetes	0.93552	0.198845	0.00451367	0.972464
SCORE493	CLivD category 3, BMI >= 35, metabolic factors >= 2, diabetes	0.760747	0.481687	0.00562637	0.965933
SCORE494	CLivD category 3, BMI >= 35, metabolic factors >= 3, diabetes	0.553733	0.717668	0.00743176	0.961339
SCORE495	alcohol use category 1, BMI >= 25, metabolic factors >= 1, diabetes	0.965498	0.122422	0.00426283	0.971893
SCORE496	alcohol use category 1, BMI >= 25, metabolic factors >= 2, diabetes	0.916855	0.207115	0.0044757	0.966369
SCORE497	alcohol use category 1, BMI >= 25, metabolic factors >= 3, diabetes	0.896493	0.240879	0.00457124	0.963546
SCORE498	alcohol use category 1, BMI >= 30, metabolic factors >= 1, diabetes	0.951923	0.152554	0.0043485	0.972127
SCORE499	alcohol use category 1, BMI >= 30, metabolic factors >= 2, diabetes	0.8569	0.335814	0.00497516	0.966378
SCORE500	alcohol use category 1, BMI >= 30, metabolic factors >= 3, diabetes	0.775452	0.466207	0.00558967	0.962624
SCORE501	alcohol use category 1, BMI >= 35, metabolic factors >= 1, diabetes	0.951923	0.153044	0.00435091	0.972185
SCORE502	alcohol use category 1, BMI >= 35, metabolic factors >= 2, diabetes	0.843326	0.363535	0.00510468	0.966334
SCORE503	alcohol use category 1, BMI >= 35, metabolic factors >= 3, diabetes	0.721154	0.534486	0.00594647	0.962031
SCORE504	alcohol use category 2, BMI >= 25, metabolic factors >= 1, diabetes	0.96267	0.132725	0.00429933	0.972354
SCORE505	alcohol use category 2, BMI >= 25, metabolic factors >= 2, diabetes	0.908937	0.22503	0.0045372	0.966676
SCORE506	alcohol use category 2, BMI >= 25, metabolic factors >= 3, diabetes	0.887443	0.261757	0.00465038	0.963882
SCORE507	alcohol use category 2, BMI >= 30, metabolic factors >= 1, diabetes	0.948529	0.165411	0.0043977	0.972557
SCORE508	alcohol use category 2, BMI >= 30, metabolic factors >= 2, diabetes	0.845588	0.365934	0.00513657	0.966571
SCORE509	alcohol use category 2, BMI >= 30, metabolic factors >= 3, diabetes	0.752828	0.509692	0.00589603	0.962754
SCORE510	alcohol use category 2, BMI >= 35, metabolic factors >= 1, diabetes	0.948529	0.165942	0.00440039	0.972603
SCORE511	alcohol use category 2, BMI >= 35, metabolic factors >= 2, diabetes	0.831448	0.395477	0.00529141	0.966535
SCORE512	alcohol use category 2, BMI >= 35, metabolic factors >= 3, diabetes	0.69457	0.583283	0.00637985	0.962145
SCORE513	alcohol use category 3, BMI >= 25, metabolic factors >= 1, diabetes	0.953054	0.156046	0.00437108	0.972313
SCORE514	alcohol use category 3, BMI >= 25, metabolic factors >= 2, diabetes	0.884615	0.265076	0.00465183	0.966405
SCORE515	alcohol use category 3, BMI >= 25, metabolic factors >= 3, diabetes	0.854638	0.308364	0.00477577	0.963425
SCORE516	alcohol use category 3, BMI >= 30, metabolic factors >= 1, diabetes	0.938348	0.194254	0.00450205	0.972607
SCORE517	alcohol use category 3, BMI >= 30, metabolic factors >= 2, diabetes	0.805995	0.434175	0.0054718	0.966302
SCORE518	alcohol use category 3, BMI >= 30, metabolic factors >= 3, diabetes	0.683258	0.608303	0.00666372	0.962353
SCORE519	alcohol use category 3, BMI >= 35, metabolic factors >= 1, diabetes	0.938348	0.194829	0.00450513	0.972652
SCORE520	alcohol use category 3, BMI >= 35, metabolic factors >= 2, diabetes	0.789027	0.468987	0.00569771	0.966342
SCORE521	alcohol use category 3, BMI >= 35, metabolic factors >= 3, diabetes	0.607466	0.695848	0.00758025	0.96172
SCORE522	alcohol use category 4, BMI >= 25, metabolic factors >= 1, diabetes	0.952489	0.157916	0.00437796	0.9723
SCORE523	alcohol use category 4, BMI >= 25, metabolic factors >= 2, diabetes	0.881222	0.268189	0.00465345	0.966307
SCORE524	alcohol use category 4, BMI >= 25, metabolic factors >= 3, diabetes	0.850113	0.311999	0.00477539	0.963313
SCORE525	alcohol use category 4, BMI >= 30, metabolic factors >= 1, diabetes	0.937783	0.196547	0.00451181	0.972629
SCORE526	alcohol use category 4, BMI >= 30, metabolic factors >= 2, diabetes	0.801471	0.4395	0.00549165	0.966246
SCORE527	alcohol use category 4, BMI >= 30, metabolic factors >= 3, diabetes	0.674774	0.615904	0.00670805	0.962303
SCORE528	alcohol use category 4, BMI >= 35, metabolic factors >= 1, diabetes	0.937783	0.197124	0.00451492	0.972673
SCORE529	alcohol use category 4, BMI >= 35, metabolic factors >= 2, diabetes	0.783937	0.47486	0.00572266	0.966304
SCORE530	alcohol use category 4, BMI >= 35, metabolic factors >= 3, diabetes	0.597851	0.704698	0.00767711	0.961667
SCORE531	CLivD category 1, alcohol use category 1, BMI >= 25, metabolic factors >= 1, diabetes	0.97681	0.0811869	0.00412192	0.976473
SCORE532	CLivD category 1, alcohol use category 1, BMI >= 25, metabolic factors >= 2, diabetes	0.960407	0.123778	0.00424564	0.973765
SCORE533	CLivD category 1, alcohol use category 1, BMI >= 25, metabolic factors >= 3, diabetes	0.952489	0.138427	0.00428119	0.972546
SCORE534	CLivD category 1, alcohol use category 1, BMI >= 30, metabolic factors >= 1, diabetes	0.968891	0.100833	0.00417513	0.976909
SCORE535	CLivD category 1, alcohol use category 1, BMI >= 30, metabolic factors >= 2, diabetes	0.940045	0.187427	0.00447159	0.974262
SCORE536	CLivD category 1, alcohol use category 1, BMI >= 30, metabolic factors >= 3, diabetes	0.914027	0.236974	0.0046235	0.972966
SCORE537	CLivD category 1, alcohol use category 1, BMI >= 35, metabolic factors >= 1, diabetes	0.968891	0.101224	0.00417687	0.976953
SCORE538	CLivD category 1, alcohol use category 1, BMI >= 35, metabolic factors >= 2, diabetes	0.936652	0.200182	0.00452437	0.974337
SCORE539	CLivD category 1, alcohol use category 1, BMI >= 35, metabolic factors >= 3, diabetes	0.89819	0.264845	0.00471084	0.972796
SCORE540	CLivD category 1, alcohol use category 2, BMI >= 25, metabolic factors >= 1, diabetes	0.97681	0.0825518	0.00412776	0.976826
SCORE541	CLivD category 1, alcohol use category 2, BMI >= 25, metabolic factors >= 2, diabetes	0.960407	0.125406	0.00425314	0.974079
SCORE542	CLivD category 1, alcohol use category 2, BMI >= 25, metabolic factors >= 3, diabetes	0.952489	0.140071	0.00428896	0.972844
SCORE543	CLivD category 1, alcohol use category 2, BMI >= 30, metabolic factors >= 1, diabetes	0.968891	0.102439	0.00418222	0.977241
SCORE544	CLivD category 1, alcohol use category 2, BMI >= 30, metabolic factors >= 2, diabetes	0.940045	0.189438	0.0044821	0.974516
SCORE545	CLivD category 1, alcohol use category 2, BMI >= 30, metabolic factors >= 3, diabetes	0.914027	0.239032	0.00463533	0.973184
SCORE546	CLivD category 1, alcohol use category 2, BMI >= 35, metabolic factors >= 1, diabetes	0.968891	0.102836	0.004184	0.977284
SCORE547	CLivD category 1, alcohol use category 2, BMI >= 35, metabolic factors >= 2, diabetes	0.936652	0.202226	0.00453535	0.974579
SCORE548	CLivD category 1, alcohol use category 2, BMI >= 35, metabolic factors >= 3, diabetes	0.89819	0.266951	0.00472363	0.972996
SCORE549	CLivD category 1, alcohol use category 3, BMI >= 25, metabolic factors >= 1, diabetes	0.97681	0.0831684	0.00413041	0.976941
SCORE550	CLivD category 1, alcohol use category 3, BMI >= 25, metabolic factors >= 2, diabetes	0.960407	0.126081	0.00425628	0.974179
SCORE551	CLivD category 1, alcohol use category 3, BMI >= 25, metabolic factors >= 3, diabetes	0.952489	0.14075	0.0042922	0.972941
SCORE552	CLivD category 1, alcohol use category 3, BMI >= 30, metabolic factors >= 1, diabetes	0.968891	0.103161	0.00418544	0.977354
SCORE553	CLivD category 1, alcohol use category 3, BMI >= 30, metabolic factors >= 2, diabetes	0.940045	0.19027	0.00448648	0.974602
SCORE554	CLivD category 1, alcohol use category 3, BMI >= 30, metabolic factors >= 3, diabetes	0.914027	0.239875	0.00464021	0.973257
SCORE555	CLivD category 1, alcohol use category 3, BMI >= 35, metabolic factors >= 1, diabetes	0.968891	0.103561	0.00418723	0.977397
SCORE556	CLivD category 1, alcohol use category 3, BMI >= 35, metabolic factors >= 2, diabetes	0.936652	0.203076	0.00453995	0.974661
SCORE557	CLivD category 1, alcohol use category 3, BMI >= 35, metabolic factors >= 3, diabetes	0.89819	0.267822	0.00472896	0.973065
SCORE558	CLivD category 1, alcohol use category 4, BMI >= 25, metabolic factors >= 1, diabetes	0.97681	0.0831684	0.00413041	0.976941
SCORE559	CLivD category 1, alcohol use category 4, BMI >= 25, metabolic factors >= 2, diabetes	0.960407	0.126081	0.00425628	0.974179
SCORE560	CLivD category 1, alcohol use category 4, BMI >= 25, metabolic factors >= 3, diabetes	0.952489	0.14075	0.0042922	0.972941
SCORE561	CLivD category 1, alcohol use category 4, BMI >= 30, metabolic factors >= 1, diabetes	0.968891	0.103161	0.00418544	0.977354
SCORE562	CLivD category 1, alcohol use category 4, BMI >= 30, metabolic factors >= 2, diabetes	0.940045	0.19027	0.00448648	0.974602
SCORE563	CLivD category 1, alcohol use category 4, BMI >= 30, metabolic factors >= 3, diabetes	0.914027	0.239875	0.00464021	0.973257
SCORE564	CLivD category 1, alcohol use category 4, BMI >= 35, metabolic factors >= 1, diabetes	0.968891	0.103561	0.00418723	0.977397
SCORE565	CLivD category 1, alcohol use category 4, BMI >= 35, metabolic factors >= 2, diabetes	0.936652	0.203076	0.00453995	0.974661
SCORE566	CLivD category 1, alcohol use category 4, BMI >= 35, metabolic factors >= 3, diabetes	0.89819	0.267822	0.00472896	0.973065
SCORE567	CLivD category 2, alcohol use category 1, BMI >= 25, metabolic factors >= 1, diabetes	0.965498	0.122415	0.0042628	0.971892
SCORE568	CLivD category 2, alcohol use category 1, BMI >= 25, metabolic factors >= 2, diabetes	0.916855	0.207097	0.00447559	0.966377
SCORE569	CLivD category 2, alcohol use category 1, BMI >= 25, metabolic factors >= 3, diabetes	0.896493	0.240838	0.00457095	0.963576
SCORE570	CLivD category 2, alcohol use category 1, BMI >= 30, metabolic factors >= 1, diabetes	0.951923	0.152547	0.00434847	0.972125
SCORE571	CLivD category 2, alcohol use category 1, BMI >= 30, metabolic factors >= 2, diabetes	0.8569	0.335771	0.0049748	0.966393
SCORE572	CLivD category 2, alcohol use category 1, BMI >= 30, metabolic factors >= 3, diabetes	0.775452	0.466075	0.00558794	0.962701
SCORE573	CLivD category 2, alcohol use category 1, BMI >= 35, metabolic factors >= 1, diabetes	0.951923	0.153037	0.00435087	0.972184
SCORE574	CLivD category 2, alcohol use category 1, BMI >= 35, metabolic factors >= 2, diabetes	0.843326	0.363475	0.00510417	0.966347
SCORE575	CLivD category 2, alcohol use category 1, BMI >= 35, metabolic factors >= 3, diabetes	0.721154	0.534276	0.00594317	0.962129
SCORE576	CLivD category 2, alcohol use category 2, BMI >= 25, metabolic factors >= 1, diabetes	0.963235	0.132709	0.00430175	0.972383
SCORE577	CLivD category 2, alcohol use category 2, BMI >= 25, metabolic factors >= 2, diabetes	0.909502	0.224972	0.00453964	0.966715
SCORE578	CLivD category 2, alcohol use category 2, BMI >= 25, metabolic factors >= 3, diabetes	0.888009	0.261646	0.00465249	0.963982
SCORE579	CLivD category 2, alcohol use category 2, BMI >= 30, metabolic factors >= 1, diabetes	0.949095	0.165392	0.0044002	0.972581
SCORE580	CLivD category 2, alcohol use category 2, BMI >= 30, metabolic factors >= 2, diabetes	0.846154	0.365814	0.00513892	0.966619
SCORE581	CLivD category 2, alcohol use category 2, BMI >= 30, metabolic factors >= 3, diabetes	0.753959	0.509306	0.00589922	0.962937
SCORE582	CLivD category 2, alcohol use category 2, BMI >= 35, metabolic factors >= 1, diabetes	0.949095	0.165923	0.00440289	0.972626
SCORE583	CLivD category 2, alcohol use category 2, BMI >= 35, metabolic factors >= 2, diabetes	0.832014	0.395329	0.00529356	0.966589
SCORE584	CLivD category 2, alcohol use category 2, BMI >= 35, metabolic factors >= 3, diabetes	0.696267	0.582715	0.00638505	0.962355
SCORE585	CLivD category 2, alcohol use category 3, BMI >= 25, metabolic factors >= 1, diabetes	0.954186	0.155926	0.00437545	0.972573
SCORE586	CLivD category 2, alcohol use category 3, BMI >= 25, metabolic factors >= 2, diabetes	0.886312	0.264348	0.00465532	0.966944
SCORE587	CLivD category 2, alcohol use category 3, BMI >= 25, metabolic factors >= 3, diabetes	0.859163	0.30708	0.00479059	0.96422
SCORE588	CLivD category 2, alcohol use category 3, BMI >= 30, metabolic factors >= 1, diabetes	0.93948	0.194083	0.0045063	0.972831
SCORE589	CLivD category 2, alcohol use category 3, BMI >= 30, metabolic factors >= 2, diabetes	0.809955	0.432692	0.00548243	0.966839
SCORE590	CLivD category 2, alcohol use category 3, BMI >= 30, metabolic factors >= 3, diabetes	0.696267	0.603719	0.00670428	0.963315
SCORE591	CLivD category 2, alcohol use category 3, BMI >= 35, metabolic factors >= 1, diabetes	0.93948	0.194658	0.00450938	0.972875
SCORE592	CLivD category 2, alcohol use category 3, BMI >= 35, metabolic factors >= 2, diabetes	0.793552	0.467299	0.00570989	0.966908
SCORE593	CLivD category 2, alcohol use category 3, BMI >= 35, metabolic factors >= 3, diabetes	0.627262	0.689772	0.00766011	0.962824
SCORE594	CLivD category 2, alcohol use category 4, BMI >= 25, metabolic factors >= 1, diabetes	0.95362	0.157753	0.00438208	0.972605
SCORE595	CLivD category 2, alcohol use category 4, BMI >= 25, metabolic factors >= 2, diabetes	0.88405	0.267159	0.00466082	0.966973
SCORE596	CLivD category 2, alcohol use category 4, BMI >= 25, metabolic factors >= 3, diabetes	0.855769	0.310251	0.00479307	0.964275
SCORE597	CLivD category 2, alcohol use category 4, BMI >= 30, metabolic factors >= 1, diabetes	0.938914	0.196316	0.0045157	0.972887
SCORE598	CLivD category 2, alcohol use category 4, BMI >= 30, metabolic factors >= 2, diabetes	0.806561	0.437431	0.00550399	0.966885
SCORE599	CLivD category 2, alcohol use category 4, BMI >= 30, metabolic factors >= 3, diabetes	0.68948	0.610012	0.00674218	0.963374
SCORE600	CLivD category 2, alcohol use category 4, BMI >= 35, metabolic factors >= 1, diabetes	0.938914	0.196893	0.00451881	0.972931
SCORE601	CLivD category 2, alcohol use category 4, BMI >= 35, metabolic factors >= 2, diabetes	0.789593	0.472463	0.00573511	0.966961
SCORE602	CLivD category 2, alcohol use category 4, BMI >= 35, metabolic factors >= 3, diabetes	0.61991	0.696964	0.00774219	0.962887
SCORE603	CLivD category 3, alcohol use category 1, BMI >= 25, metabolic factors >= 1, diabetes	0.965498	0.12242	0.00426282	0.971893
SCORE604	CLivD category 3, alcohol use category 1, BMI >= 25, metabolic factors >= 2, diabetes	0.916855	0.207113	0.00447569	0.966369
SCORE605	CLivD category 3, alcohol use category 1, BMI >= 25, metabolic factors >= 3, diabetes	0.896493	0.240877	0.00457123	0.963546
SCORE606	CLivD category 3, alcohol use category 1, BMI >= 30, metabolic factors >= 1, diabetes	0.951923	0.152552	0.00434849	0.972126
SCORE607	CLivD category 3, alcohol use category 1, BMI >= 30, metabolic factors >= 2, diabetes	0.8569	0.33581	0.00497512	0.966378
SCORE608	CLivD category 3, alcohol use category 1, BMI >= 30, metabolic factors >= 3, diabetes	0.775452	0.4662	0.0055896	0.962623
SCORE609	CLivD category 3, alcohol use category 1, BMI >= 35, metabolic factors >= 1, diabetes	0.951923	0.153041	0.00435089	0.972184
SCORE610	CLivD category 3, alcohol use category 1, BMI >= 35, metabolic factors >= 2, diabetes	0.843326	0.36353	0.00510464	0.966334
SCORE611	CLivD category 3, alcohol use category 1, BMI >= 35, metabolic factors >= 3, diabetes	0.721154	0.534479	0.00594638	0.962031
SCORE612	CLivD category 3, alcohol use category 2, BMI >= 25, metabolic factors >= 1, diabetes	0.96267	0.132723	0.00429932	0.972353
SCORE613	CLivD category 3, alcohol use category 2, BMI >= 25, metabolic factors >= 2, diabetes	0.908937	0.225025	0.00453718	0.966675
SCORE614	CLivD category 3, alcohol use category 2, BMI >= 25, metabolic factors >= 3, diabetes	0.887443	0.261752	0.00465035	0.963882
SCORE615	CLivD category 3, alcohol use category 2, BMI >= 30, metabolic factors >= 1, diabetes	0.948529	0.165408	0.00439768	0.972557
SCORE616	CLivD category 3, alcohol use category 2, BMI >= 30, metabolic factors >= 2, diabetes	0.845588	0.365928	0.00513652	0.96657
SCORE617	CLivD category 3, alcohol use category 2, BMI >= 30, metabolic factors >= 3, diabetes	0.752828	0.50968	0.0058959	0.962754
SCORE618	CLivD category 3, alcohol use category 2, BMI >= 35, metabolic factors >= 1, diabetes	0.948529	0.16594	0.00440037	0.972603
SCORE619	CLivD category 3, alcohol use category 2, BMI >= 35, metabolic factors >= 2, diabetes	0.831448	0.39547	0.00529133	0.96654
SCORE620	CLivD category 3, alcohol use category 2, BMI >= 35, metabolic factors >= 3, diabetes	0.69457	0.583269	0.00637959	0.962151
SCORE621	CLivD category 3, alcohol use category 3, BMI >= 25, metabolic factors >= 1, diabetes	0.953054	0.156039	0.00437101	0.972354
SCORE622	CLivD category 3, alcohol use category 3, BMI >= 25, metabolic factors >= 2, diabetes	0.884615	0.265027	0.00465144	0.966456
SCORE623	CLivD category 3, alcohol use category 3, BMI >= 25, metabolic factors >= 3, diabetes	0.854638	0.308272	0.00477495	0.963512
SCORE624	CLivD category 3, alcohol use category 3, BMI >= 30, metabolic factors >= 1, diabetes	0.938348	0.194244	0.00450196	0.972639
SCORE625	CLivD category 3, alcohol use category 3, BMI >= 30, metabolic factors >= 2, diabetes	0.805995	0.434105	0.00547094	0.966352
SCORE626	CLivD category 3, alcohol use category 3, BMI >= 30, metabolic factors >= 3, diabetes	0.683258	0.608006	0.00665803	0.962427
SCORE627	CLivD category 3, alcohol use category 3, BMI >= 35, metabolic factors >= 1, diabetes	0.938348	0.194819	0.00450504	0.972684
SCORE628	CLivD category 3, alcohol use category 3, BMI >= 35, metabolic factors >= 2, diabetes	0.789027	0.468911	0.00569664	0.966397
SCORE629	CLivD category 3, alcohol use category 3, BMI >= 35, metabolic factors >= 3, diabetes	0.608032	0.695412	0.00757517	0.961814
SCORE630	CLivD category 3, alcohol use category 4, BMI >= 25, metabolic factors >= 1, diabetes	0.952489	0.157905	0.00437787	0.97234
SCORE631	CLivD category 3, alcohol use category 4, BMI >= 25, metabolic factors >= 2, diabetes	0.881222	0.268113	0.00465284	0.966387
SCORE632	CLivD category 3, alcohol use category 4, BMI >= 25, metabolic factors >= 3, diabetes	0.850113	0.311856	0.00477408	0.963462
SCORE633	CLivD category 3, alcohol use category 4, BMI >= 30, metabolic factors >= 1, diabetes	0.937783	0.196533	0.0045117	0.97266
SCORE634	CLivD category 3, alcohol use category 4, BMI >= 30, metabolic factors >= 2, diabetes	0.801471	0.439392	0.00549031	0.966316
SCORE635	CLivD category 3, alcohol use category 4, BMI >= 30, metabolic factors >= 3, diabetes	0.674774	0.615479	0.00669969	0.96241
SCORE636	CLivD category 3, alcohol use category 4, BMI >= 35, metabolic factors >= 1, diabetes	0.937783	0.19711	0.00451481	0.972705
SCORE637	CLivD category 3, alcohol use category 4, BMI >= 35, metabolic factors >= 2, diabetes	0.783937	0.47474	0.00572101	0.966378
SCORE638	CLivD category 3, alcohol use category 4, BMI >= 35, metabolic factors >= 3, diabetes	0.598416	0.704107	0.00766722	0.961794
SCORE639	ALT1	0.31448	0.924289	0.0159545	0.952603
SCORE640	CLivD category 1, ALT1	0.88009	0.310699	0.00491598	0.971631
SCORE641	CLivD category 2, ALT1	0.448529	0.89182	0.0155277	0.956052
SCORE642	CLivD category 3, ALT1	0.36991	0.917862	0.0170837	0.953772
SCORE643	alcohol use category 1, ALT1	0.543552	0.692107	0.00683203	0.953436
SCORE644	alcohol use category 2, ALT1	0.507919	0.753074	0.00794276	0.953676
SCORE645	alcohol use category 3, ALT1	0.404412	0.892527	0.014391	0.953538
SCORE646	alcohol use category 4, ALT1	0.394796	0.902952	0.0155284	0.953538
SCORE647	BMI >= 25, ALT1	0.841063	0.324558	0.0048186	0.960037
SCORE648	BMI >= 30, ALT1	0.580882	0.720945	0.00798098	0.956699
SCORE649	BMI >= 35, ALT1	0.408937	0.869531	0.0119627	0.954291
SCORE650	metabolic factors >= 1, ALT1	0.947398	0.194131	0.00454478	0.972624
SCORE651	metabolic factors >= 2, ALT1	0.792421	0.478241	0.00582641	0.9653
SCORE652	metabolic factors >= 3, ALT1	0.605769	0.722795	0.00831244	0.95963
SCORE653	diabetes, ALT1	0.454751	0.879899	0.0141642	0.956757
SCORE654	CLivD category 1, alcohol use category 1, ALT1	0.88009	0.307741	0.00489611	0.971387
SCORE655	CLivD category 1, alcohol use category 2, ALT1	0.88009	0.30984	0.00491017	0.971569
SCORE656	CLivD category 1, alcohol use category 3, ALT1	0.88009	0.310699	0.00491598	0.971631
SCORE657	CLivD category 1, alcohol use category 4, ALT1	0.88009	0.310699	0.00491598	0.971631
SCORE658	CLivD category 2, alcohol use category 1, ALT1	0.554299	0.690033	0.00691192	0.953987
SCORE659	CLivD category 2, alcohol use category 2, ALT1	0.526018	0.749312	0.00808056	0.954585
SCORE660	CLivD category 2, alcohol use category 3, ALT1	0.463801	0.875693	0.0140715	0.955811
SCORE661	CLivD category 2, alcohol use category 4, ALT1	0.45871	0.883538	0.0148068	0.955935
SCORE662	CLivD category 3, alcohol use category 1, ALT1	0.543552	0.691966	0.00682834	0.953472
SCORE663	CLivD category 3, alcohol use category 2, ALT1	0.510181	0.752802	0.00796679	0.95378
SCORE664	CLivD category 3, alcohol use category 3, ALT1	0.420249	0.890351	0.0146113	0.95396
SCORE665	CLivD category 3, alcohol use category 4, ALT1	0.412896	0.900363	0.0157562	0.954017
SCORE666	CLivD category 1, BMI >= 25, ALT1	0.960973	0.140859	0.00433107	0.97279
SCORE667	CLivD category 1, BMI >= 30, ALT1	0.917421	0.255745	0.00475465	0.972751
SCORE668	CLivD category 1, BMI >= 35, ALT1	0.895362	0.293999	0.00488484	0.972395
SCORE669	CLivD category 2, BMI >= 25, ALT1	0.868778	0.319565	0.00493572	0.962394
SCORE670	CLivD category 2, BMI >= 30, ALT1	0.649887	0.700809	0.00828359	0.959462
SCORE671	CLivD category 2, BMI >= 35, ALT1	0.519231	0.840245	0.0122359	0.957553
SCORE672	CLivD category 3, BMI >= 25, ALT1	0.85181	0.323639	0.00487191	0.96075
SCORE673	CLivD category 3, BMI >= 30, ALT1	0.607466	0.717391	0.00822447	0.957573
SCORE674	CLivD category 3, BMI >= 35, ALT1	0.450792	0.863998	0.012574	0.955354
SCORE675	CLivD category 1, metabolic factors >= 1, ALT1	0.975679	0.101099	0.00420515	0.977819
SCORE676	CLivD category 1, metabolic factors >= 2, ALT1	0.946267	0.201526	0.00457784	0.974722
SCORE677	CLivD category 1, metabolic factors >= 3, ALT1	0.910633	0.268334	0.00479812	0.972846
SCORE678	CLivD category 2, metabolic factors >= 1, ALT1	0.951923	0.193528	0.0045625	0.97323
SCORE679	CLivD category 2, metabolic factors >= 2, ALT1	0.817308	0.472985	0.00594364	0.966677
SCORE680	CLivD category 2, metabolic factors >= 3, ALT1	0.663462	0.706513	0.0085658	0.961895
SCORE681	CLivD category 3, metabolic factors >= 1, ALT1	0.949095	0.194057	0.00455234	0.972782
SCORE682	CLivD category 3, metabolic factors >= 2, ALT1	0.801471	0.477611	0.00588392	0.965688
SCORE683	CLivD category 3, metabolic factors >= 3, ALT1	0.626697	0.720255	0.00850861	0.960315
SCORE684	CLivD category 1, diabetes, ALT1	0.88405	0.308253	0.00492079	0.971794
SCORE685	CLivD category 2, diabetes, ALT1	0.541855	0.85428	0.0138052	0.959329
SCORE686	CLivD category 3, diabetes, ALT1	0.483597	0.875705	0.0144959	0.957533
SCORE687	alcohol use category 1, BMI >= 25, ALT1	0.902149	0.247307	0.00464209	0.961386
SCORE688	alcohol use category 1, BMI >= 30, ALT1	0.728507	0.53596	0.00605633	0.957744
SCORE689	alcohol use category 1, BMI >= 35, ALT1	0.614253	0.647262	0.00671959	0.955352
SCORE690	alcohol use category 2, BMI >= 25, ALT1	0.894796	0.268475	0.00473502	0.961745
SCORE691	alcohol use category 2, BMI >= 30, ALT1	0.70362	0.585516	0.00653698	0.957877
SCORE692	alcohol use category 2, BMI >= 35, ALT1	0.580882	0.705823	0.00760037	0.955502
SCORE693	alcohol use category 3, BMI >= 25, ALT1	0.869344	0.31559	0.0049132	0.961322
SCORE694	alcohol use category 3, BMI >= 30, ALT1	0.640271	0.69698	0.00809456	0.957669
SCORE695	alcohol use category 3, BMI >= 35, ALT1	0.489819	0.839469	0.0116292	0.955268
SCORE696	alcohol use category 4, BMI >= 25, ALT1	0.864819	0.319221	0.00491354	0.961224
SCORE697	alcohol use category 4, BMI >= 30, ALT1	0.63405	0.705142	0.00823363	0.957645
SCORE698	alcohol use category 4, BMI >= 35, ALT1	0.480204	0.849395	0.012135	0.955254
SCORE699	alcohol use category 1, metabolic factors >= 1, ALT1	0.96267	0.149381	0.00438128	0.97253
SCORE700	alcohol use category 1, metabolic factors >= 2, ALT1	0.856335	0.361958	0.00517248	0.965805
SCORE701	alcohol use category 1, metabolic factors >= 3, ALT1	0.739253	0.541153	0.00619361	0.960501
SCORE702	alcohol use category 2, metabolic factors >= 1, ALT1	0.959842	0.161986	0.00443208	0.97295
SCORE703	alcohol use category 2, metabolic factors >= 2, ALT1	0.848982	0.393341	0.00538605	0.96608
SCORE704	alcohol use category 2, metabolic factors >= 3, ALT1	0.718891	0.589287	0.00671166	0.960671
SCORE705	alcohol use category 3, metabolic factors >= 1, ALT1	0.951923	0.190168	0.00454436	0.972965
SCORE706	alcohol use category 3, metabolic factors >= 2, ALT1	0.821267	0.465412	0.00589386	0.965977
SCORE707	alcohol use category 3, metabolic factors >= 3, ALT1	0.658937	0.699832	0.00835245	0.960469
SCORE708	alcohol use category 4, metabolic factors >= 1, ALT1	0.951357	0.192404	0.00455387	0.972987
SCORE709	alcohol use category 4, metabolic factors >= 2, ALT1	0.816742	0.471128	0.0059232	0.965936
SCORE710	alcohol use category 4, metabolic factors >= 3, ALT1	0.652149	0.708439	0.00850383	0.960428
SCORE711	alcohol use category 1, diabetes, ALT1	0.645362	0.655948	0.00719969	0.957926
SCORE712	alcohol use category 2, diabetes, ALT1	0.613122	0.714717	0.00821436	0.958073
SCORE713	alcohol use category 3, diabetes, ALT1	0.529412	0.849453	0.0131982	0.957697
SCORE714	alcohol use category 4, diabetes, ALT1	0.520928	0.859545	0.0138822	0.957667
SCORE715	BMI >= 25, metabolic factors >= 1, ALT1	0.958145	0.155676	0.00439265	0.972193
SCORE716	BMI >= 25, metabolic factors >= 2, ALT1	0.885747	0.266796	0.00467063	0.965161
SCORE717	BMI >= 25, metabolic factors >= 3, ALT1	0.857466	0.311937	0.00482007	0.961605
SCORE718	BMI >= 30, metabolic factors >= 1, ALT1	0.947398	0.193563	0.00454171	0.972579
SCORE719	BMI >= 30, metabolic factors >= 2, ALT1	0.824661	0.434364	0.00560347	0.965582
SCORE720	BMI >= 30, metabolic factors >= 3, ALT1	0.706448	0.610518	0.00694375	0.960921
SCORE721	BMI >= 35, metabolic factors >= 1, ALT1	0.947398	0.194124	0.00454474	0.972623
SCORE722	BMI >= 35, metabolic factors >= 2, ALT1	0.80543	0.467542	0.00580454	0.965615
SCORE723	BMI >= 35, metabolic factors >= 3, ALT1	0.640271	0.694363	0.0079793	0.960228
SCORE724	BMI >= 25, diabetes, ALT1	0.851244	0.318951	0.00483387	0.961507
SCORE725	BMI >= 30, diabetes, ALT1	0.628959	0.699204	0.00798363	0.959014
SCORE726	BMI >= 35, diabetes, ALT1	0.505656	0.834495	0.0115179	0.957534
SCORE727	metabolic factors >= 1, diabetes, ALT1	0.947398	0.193896	0.00454343	0.97267
SCORE728	metabolic factors >= 2, diabetes, ALT1	0.798643	0.474907	0.00583367	0.965708
SCORE729	metabolic factors >= 3, diabetes, ALT1	0.630656	0.710213	0.00826544	0.960766
SCORE730	CLivD category 1, alcohol use category 1, BMI >= 25, ALT1	0.960973	0.138563	0.00432009	0.972399
SCORE731	CLivD category 1, alcohol use category 1, BMI >= 30, ALT1	0.917421	0.252877	0.00473736	0.972477
SCORE732	CLivD category 1, alcohol use category 1, BMI >= 35, ALT1	0.895362	0.291055	0.00486565	0.972146
SCORE733	CLivD category 1, alcohol use category 2, BMI >= 25, ALT1	0.960973	0.140191	0.00432786	0.972695
SCORE734	CLivD category 1, alcohol use category 2, BMI >= 30, ALT1	0.917421	0.254916	0.00474962	0.972682
SCORE735	CLivD category 1, alcohol use category 2, BMI >= 35, ALT1	0.895362	0.293143	0.00487922	0.972331
SCORE736	CLivD category 1, alcohol use category 3, BMI >= 25, ALT1	0.960973	0.140859	0.00433107	0.97279
SCORE737	CLivD category 1, alcohol use category 3, BMI >= 30, ALT1	0.917421	0.255745	0.00475465	0.972751
SCORE738	CLivD category 1, alcohol use category 3, BMI >= 35, ALT1	0.895362	0.293999	0.00488484	0.972395
SCORE739	CLivD category 1, alcohol use category 4, BMI >= 25, ALT1	0.960973	0.140859	0.00433107	0.97279
SCORE740	CLivD category 1, alcohol use category 4, BMI >= 30, ALT1	0.917421	0.255745	0.00475465	0.972751
SCORE741	CLivD category 1, alcohol use category 4, BMI >= 35, ALT1	0.895362	0.293999	0.00488484	0.972395
SCORE742	CLivD category 2, alcohol use category 1, BMI >= 25, ALT1	0.902715	0.24717	0.00464395	0.96153
SCORE743	CLivD category 2, alcohol use category 1, BMI >= 30, ALT1	0.730204	0.535117	0.00605779	0.957993
SCORE744	CLivD category 2, alcohol use category 1, BMI >= 35, ALT1	0.61991	0.645574	0.00674432	0.95576
SCORE745	CLivD category 2, alcohol use category 2, BMI >= 25, ALT1	0.896493	0.268203	0.00474179	0.962011
SCORE746	CLivD category 2, alcohol use category 2, BMI >= 30, ALT1	0.709276	0.583816	0.00655796	0.958413
SCORE747	CLivD category 2, alcohol use category 2, BMI >= 35, ALT1	0.593326	0.702703	0.00766858	0.956262
SCORE748	CLivD category 2, alcohol use category 3, BMI >= 25, ALT1	0.875566	0.313678	0.00493229	0.962396
SCORE749	CLivD category 2, alcohol use category 3, BMI >= 30, ALT1	0.663462	0.687486	0.0081085	0.959284
SCORE750	CLivD category 2, alcohol use category 3, BMI >= 35, ALT1	0.534502	0.824684	0.0115278	0.957333
SCORE751	CLivD category 2, alcohol use category 4, BMI >= 25, ALT1	0.872172	0.316791	0.00493503	0.962468
SCORE752	CLivD category 2, alcohol use category 4, BMI >= 30, ALT1	0.658937	0.693936	0.00821672	0.959383
SCORE753	CLivD category 2, alcohol use category 4, BMI >= 35, ALT1	0.529412	0.832222	0.0119063	0.957454
SCORE754	CLivD category 3, alcohol use category 1, BMI >= 25, ALT1	0.902149	0.247288	0.00464196	0.961401
SCORE755	CLivD category 3, alcohol use category 1, BMI >= 30, ALT1	0.728507	0.535899	0.00605551	0.957752
SCORE756	CLivD category 3, alcohol use category 1, BMI >= 35, ALT1	0.614253	0.647151	0.0067173	0.955368
SCORE757	CLivD category 3, alcohol use category 2, BMI >= 25, ALT1	0.894796	0.268447	0.0047348	0.961773
SCORE758	CLivD category 3, alcohol use category 2, BMI >= 30, ALT1	0.704751	0.585403	0.00654532	0.95792
SCORE759	CLivD category 3, alcohol use category 2, BMI >= 35, ALT1	0.582579	0.70561	0.00761581	0.955573
SCORE760	CLivD category 3, alcohol use category 3, BMI >= 25, ALT1	0.86991	0.315376	0.00491449	0.961486
SCORE761	CLivD category 3, alcohol use category 3, BMI >= 30, ALT1	0.644796	0.695941	0.00812006	0.9579
SCORE762	CLivD category 3, alcohol use category 3, BMI >= 35, ALT1	0.498869	0.837672	0.011695	0.955607
SCORE763	CLivD category 3, alcohol use category 4, BMI >= 25, ALT1	0.865385	0.318939	0.00491423	0.961445
SCORE764	CLivD category 3, alcohol use category 4, BMI >= 30, ALT1	0.63914	0.703878	0.00825945	0.957925
SCORE765	CLivD category 3, alcohol use category 4, BMI >= 35, ALT1	0.491516	0.847238	0.0122222	0.95565
SCORE766	CLivD category 1, alcohol use category 1, metabolic factors >= 1, ALT1	0.975679	0.0987965	0.00419493	0.977381
SCORE767	CLivD category 1, alcohol use category 1, metabolic factors >= 2, ALT1	0.946267	0.198672	0.00456237	0.974401
SCORE768	CLivD category 1, alcohol use category 1, metabolic factors >= 3, ALT1	0.910633	0.265397	0.00477996	0.972579
SCORE769	CLivD category 1, alcohol use category 2, metabolic factors >= 1, ALT1	0.975679	0.100385	0.00420197	0.977709
SCORE770	CLivD category 1, alcohol use category 2, metabolic factors >= 2, ALT1	0.946267	0.20069	0.00457329	0.974641
SCORE771	CLivD category 1, alcohol use category 2, metabolic factors >= 3, ALT1	0.910633	0.26748	0.00479281	0.972778
SCORE772	CLivD category 1, alcohol use category 3, metabolic factors >= 1, ALT1	0.975679	0.101099	0.00420515	0.977819
SCORE773	CLivD category 1, alcohol use category 3, metabolic factors >= 2, ALT1	0.946267	0.201526	0.00457784	0.974722
SCORE774	CLivD category 1, alcohol use category 3, metabolic factors >= 3, ALT1	0.910633	0.268334	0.00479812	0.972846
SCORE775	CLivD category 1, alcohol use category 4, metabolic factors >= 1, ALT1	0.975679	0.101099	0.00420515	0.977819
SCORE776	CLivD category 1, alcohol use category 4, metabolic factors >= 2, ALT1	0.946267	0.201526	0.00457784	0.974722
SCORE777	CLivD category 1, alcohol use category 4, metabolic factors >= 3, ALT1	0.910633	0.268334	0.00479812	0.972846
SCORE778	CLivD category 2, alcohol use category 1, metabolic factors >= 1, ALT1	0.96267	0.149374	0.00438125	0.972529
SCORE779	CLivD category 2, alcohol use category 1, metabolic factors >= 2, ALT1	0.8569	0.361872	0.00517506	0.965857
SCORE780	CLivD category 2, alcohol use category 1, metabolic factors >= 3, ALT1	0.740385	0.540731	0.00619619	0.960676
SCORE781	CLivD category 2, alcohol use category 2, metabolic factors >= 1, ALT1	0.960407	0.161967	0.00443458	0.972974
SCORE782	CLivD category 2, alcohol use category 2, metabolic factors >= 2, ALT1	0.850113	0.393156	0.00539127	0.96618
SCORE783	CLivD category 2, alcohol use category 2, metabolic factors >= 3, ALT1	0.722285	0.588361	0.00672502	0.961029
SCORE784	CLivD category 2, alcohol use category 3, metabolic factors >= 1, ALT1	0.953054	0.190004	0.00454862	0.973195
SCORE785	CLivD category 2, alcohol use category 3, metabolic factors >= 2, ALT1	0.825226	0.463653	0.00590005	0.966624
SCORE786	CLivD category 2, alcohol use category 3, metabolic factors >= 3, ALT1	0.677036	0.692797	0.00836653	0.961758
SCORE787	CLivD category 2, alcohol use category 4, metabolic factors >= 1, ALT1	0.952489	0.19218	0.00455777	0.973252
SCORE788	CLivD category 2, alcohol use category 4, metabolic factors >= 2, ALT1	0.821833	0.468676	0.00592945	0.96668
SCORE789	CLivD category 2, alcohol use category 4, metabolic factors >= 3, ALT1	0.671946	0.699751	0.00848771	0.961843
SCORE790	CLivD category 3, alcohol use category 1, metabolic factors >= 1, ALT1	0.96267	0.149378	0.00438127	0.97253
SCORE791	CLivD category 3, alcohol use category 1, metabolic factors >= 2, ALT1	0.856335	0.361948	0.00517241	0.965805
SCORE792	CLivD category 3, alcohol use category 1, metabolic factors >= 3, ALT1	0.739253	0.541128	0.0061932	0.960511
SCORE793	CLivD category 3, alcohol use category 2, metabolic factors >= 1, ALT1	0.959842	0.161983	0.00443207	0.97295
SCORE794	CLivD category 3, alcohol use category 2, metabolic factors >= 2, ALT1	0.848982	0.393329	0.00538593	0.966084
SCORE795	CLivD category 3, alcohol use category 2, metabolic factors >= 3, ALT1	0.718891	0.589248	0.00671067	0.960709
SCORE796	CLivD category 3, alcohol use category 3, metabolic factors >= 1, ALT1	0.951923	0.190159	0.00454428	0.972998
SCORE797	CLivD category 3, alcohol use category 3, metabolic factors >= 2, ALT1	0.821833	0.46532	0.00589656	0.966049
SCORE798	CLivD category 3, alcohol use category 3, metabolic factors >= 3, ALT1	0.661199	0.699185	0.00836021	0.960644
SCORE799	CLivD category 3, alcohol use category 4, metabolic factors >= 1, ALT1	0.951357	0.19239	0.00455376	0.973019
SCORE800	CLivD category 3, alcohol use category 4, metabolic factors >= 2, ALT1	0.817308	0.47099	0.00592529	0.966032
SCORE801	CLivD category 3, alcohol use category 4, metabolic factors >= 3, ALT1	0.654412	0.707608	0.00850529	0.960645
SCORE802	CLivD category 1, alcohol use category 1, diabetes, ALT1	0.88405	0.305295	0.00490098	0.97155
SCORE803	CLivD category 1, alcohol use category 2, diabetes, ALT1	0.88405	0.307394	0.004915	0.971732
SCORE804	CLivD category 1, alcohol use category 3, diabetes, ALT1	0.88405	0.308253	0.00492079	0.971794
SCORE805	CLivD category 1, alcohol use category 4, diabetes, ALT1	0.88405	0.308253	0.00492079	0.971794
SCORE806	CLivD category 2, alcohol use category 1, diabetes, ALT1	0.646493	0.655315	0.00719714	0.958081
SCORE807	CLivD category 2, alcohol use category 2, diabetes, ALT1	0.618778	0.713273	0.00824211	0.95842
SCORE808	CLivD category 2, alcohol use category 3, diabetes, ALT1	0.557127	0.838192	0.0128622	0.959141
SCORE809	CLivD category 2, alcohol use category 4, diabetes, ALT1	0.552036	0.84601	0.0133532	0.959239
SCORE810	CLivD category 3, alcohol use category 1, diabetes, ALT1	0.645362	0.655934	0.00719937	0.957928
SCORE811	CLivD category 3, alcohol use category 2, diabetes, ALT1	0.613688	0.714687	0.00822076	0.958089
SCORE812	CLivD category 3, alcohol use category 3, diabetes, ALT1	0.532805	0.848538	0.013194	0.957855
SCORE813	CLivD category 3, alcohol use category 4, diabetes, ALT1	0.525452	0.858386	0.0138762	0.957867
SCORE814	CLivD category 1, BMI >= 25, metabolic factors >= 1, ALT1	0.981335	0.0813254	0.00414129	0.977406
SCORE815	CLivD category 1, BMI >= 25, metabolic factors >= 2, ALT1	0.968891	0.123256	0.0042802	0.974528
SCORE816	CLivD category 1, BMI >= 25, metabolic factors >= 3, ALT1	0.963235	0.137464	0.00432434	0.97317
SCORE817	CLivD category 1, BMI >= 30, metabolic factors >= 1, ALT1	0.975679	0.100709	0.0042034	0.977779
SCORE818	CLivD category 1, BMI >= 30, metabolic factors >= 2, ALT1	0.95362	0.184856	0.00452154	0.974969
SCORE819	CLivD category 1, BMI >= 30, metabolic factors >= 3, ALT1	0.932127	0.231803	0.00468348	0.973483
SCORE820	CLivD category 1, BMI >= 35, metabolic factors >= 1, ALT1	0.975679	0.101094	0.00420513	0.977818
SCORE821	CLivD category 1, BMI >= 35, metabolic factors >= 2, ALT1	0.950226	0.196831	0.00457058	0.975015
SCORE822	CLivD category 1, BMI >= 35, metabolic factors >= 3, ALT1	0.919683	0.257427	0.00477585	0.973358
SCORE823	CLivD category 2, BMI >= 25, metabolic factors >= 1, ALT1	0.96267	0.155238	0.00441056	0.972933
SCORE824	CLivD category 2, BMI >= 25, metabolic factors >= 2, ALT1	0.902715	0.264256	0.00474112	0.966811
SCORE825	CLivD category 2, BMI >= 25, metabolic factors >= 3, ALT1	0.880656	0.307683	0.00491573	0.963723
SCORE826	CLivD category 2, BMI >= 30, metabolic factors >= 1, ALT1	0.951923	0.19296	0.00455942	0.973187
SCORE827	CLivD category 2, BMI >= 30, metabolic factors >= 2, ALT1	0.844457	0.429664	0.00568608	0.966925
SCORE828	CLivD category 2, BMI >= 30, metabolic factors >= 3, ALT1	0.746606	0.598197	0.00709685	0.962964
SCORE829	CLivD category 2, BMI >= 35, metabolic factors >= 1, ALT1	0.951923	0.193521	0.00456246	0.973229
SCORE830	CLivD category 2, BMI >= 35, metabolic factors >= 2, ALT1	0.829751	0.462382	0.00591685	0.967002
SCORE831	CLivD category 2, BMI >= 35, metabolic factors >= 3, ALT1	0.693439	0.678915	0.00819842	0.962454
SCORE832	CLivD category 3, BMI >= 25, metabolic factors >= 1, ALT1	0.959842	0.155612	0.00439994	0.972393
SCORE833	CLivD category 3, BMI >= 25, metabolic factors >= 2, ALT1	0.891968	0.266399	0.00470017	0.965604
SCORE834	CLivD category 3, BMI >= 25, metabolic factors >= 3, ALT1	0.86595	0.311221	0.00486137	0.962234
SCORE835	CLivD category 3, BMI >= 30, metabolic factors >= 1, ALT1	0.949095	0.193489	0.00454926	0.972739
SCORE836	CLivD category 3, BMI >= 30, metabolic factors >= 2, ALT1	0.832014	0.433787	0.00564625	0.96594
SCORE837	CLivD category 3, BMI >= 30, metabolic factors >= 3, ALT1	0.721154	0.608712	0.00704981	0.96151
SCORE838	CLivD category 3, BMI >= 35, metabolic factors >= 1, ALT1	0.949095	0.19405	0.0045523	0.972781
SCORE839	CLivD category 3, BMI >= 35, metabolic factors >= 2, ALT1	0.81448	0.466925	0.00586114	0.966005
SCORE840	CLivD category 3, BMI >= 35, metabolic factors >= 3, ALT1	0.658937	0.69204	0.00813957	0.960885
SCORE841	CLivD category 1, BMI >= 25, diabetes, ALT1	0.961538	0.140196	0.00433023	0.972977
SCORE842	CLivD category 1, BMI >= 30, diabetes, ALT1	0.918552	0.254212	0.0047508	0.972875
SCORE843	CLivD category 1, BMI >= 35, diabetes, ALT1	0.899321	0.291985	0.00489258	0.972553
SCORE844	CLivD category 2, BMI >= 25, diabetes, ALT1	0.875566	0.314503	0.00493512	0.963697
SCORE845	CLivD category 2, BMI >= 30, diabetes, ALT1	0.684955	0.68216	0.00819778	0.961332
SCORE846	CLivD category 2, BMI >= 35, diabetes, ALT1	0.586538	0.810716	0.0116068	0.960083
SCORE847	CLivD category 3, BMI >= 25, diabetes, ALT1	0.859163	0.318196	0.00487204	0.962137
SCORE848	CLivD category 3, BMI >= 30, diabetes, ALT1	0.647624	0.69659	0.00813858	0.959694
SCORE849	CLivD category 3, BMI >= 35, diabetes, ALT1	0.53224	0.830707	0.0118179	0.958285
SCORE850	CLivD category 1, metabolic factors >= 1, diabetes, ALT1	0.975679	0.101053	0.00420495	0.97781
SCORE851	CLivD category 1, metabolic factors >= 2, diabetes, ALT1	0.946267	0.200997	0.00457486	0.974755
SCORE852	CLivD category 1, metabolic factors >= 3, diabetes, ALT1	0.911765	0.267131	0.00479621	0.972973
SCORE853	CLivD category 2, metabolic factors >= 1, diabetes, ALT1	0.951923	0.193293	0.00456115	0.973277
SCORE854	CLivD category 2, metabolic factors >= 2, diabetes, ALT1	0.821833	0.469826	0.00594021	0.967007
SCORE855	CLivD category 2, metabolic factors >= 3, diabetes, ALT1	0.682692	0.695183	0.0084794	0.962832
SCORE856	CLivD category 3, metabolic factors >= 1, diabetes, ALT1	0.949095	0.193822	0.00455099	0.972829
SCORE857	CLivD category 3, metabolic factors >= 2, diabetes, ALT1	0.807127	0.474329	0.00588733	0.966086
SCORE858	CLivD category 3, metabolic factors >= 3, diabetes, ALT1	0.648756	0.708017	0.00842856	0.961357
SCORE859	alcohol use category 1, BMI >= 25, metabolic factors >= 1, ALT1	0.972285	0.119649	0.00427938	0.972263
SCORE860	alcohol use category 1, BMI >= 25, metabolic factors >= 2, ALT1	0.929299	0.203214	0.0045149	0.966159
SCORE861	alcohol use category 1, BMI >= 25, metabolic factors >= 3, ALT1	0.911765	0.237115	0.00462765	0.96279
SCORE862	alcohol use category 1, BMI >= 30, metabolic factors >= 1, ALT1	0.96267	0.148905	0.00437893	0.972474
SCORE863	alcohol use category 1, BMI >= 30, metabolic factors >= 2, ALT1	0.880656	0.327089	0.00504865	0.966223
SCORE864	alcohol use category 1, BMI >= 30, metabolic factors >= 3, ALT1	0.808824	0.45405	0.00570726	0.961756
SCORE865	alcohol use category 1, BMI >= 35, metabolic factors >= 1, ALT1	0.96267	0.149376	0.00438126	0.972529
SCORE866	alcohol use category 1, BMI >= 35, metabolic factors >= 2, ALT1	0.868213	0.352992	0.00517211	0.966181
SCORE867	alcohol use category 1, BMI >= 35, metabolic factors >= 3, ALT1	0.766403	0.517675	0.00611007	0.961147
SCORE868	alcohol use category 2, BMI >= 25, metabolic factors >= 1, ALT1	0.970023	0.129743	0.00431743	0.972746
SCORE869	alcohol use category 2, BMI >= 25, metabolic factors >= 2, ALT1	0.923643	0.220792	0.00458628	0.966487
SCORE870	alcohol use category 2, BMI >= 25, metabolic factors >= 3, ALT1	0.905543	0.257655	0.00472067	0.963154
SCORE871	alcohol use category 2, BMI >= 30, metabolic factors >= 1, ALT1	0.959842	0.161466	0.00442944	0.972906
SCORE872	alcohol use category 2, BMI >= 30, metabolic factors >= 2, ALT1	0.873869	0.356396	0.00523184	0.966475
SCORE873	alcohol use category 2, BMI >= 30, metabolic factors >= 3, ALT1	0.793552	0.496177	0.00605705	0.961925
SCORE874	alcohol use category 2, BMI >= 35, metabolic factors >= 1, ALT1	0.959842	0.161979	0.00443205	0.972949
SCORE875	alcohol use category 2, BMI >= 35, metabolic factors >= 2, ALT1	0.86086	0.383946	0.00537891	0.966435
SCORE876	alcohol use category 2, BMI >= 35, metabolic factors >= 3, ALT1	0.747738	0.564588	0.00658793	0.961295
SCORE877	alcohol use category 3, BMI >= 25, metabolic factors >= 1, ALT1	0.96267	0.152517	0.00439698	0.972664
SCORE878	alcohol use category 3, BMI >= 25, metabolic factors >= 2, ALT1	0.906674	0.259986	0.00473591	0.966284
SCORE879	alcohol use category 3, BMI >= 25, metabolic factors >= 3, ALT1	0.882919	0.303362	0.00490022	0.962858
SCORE880	alcohol use category 3, BMI >= 30, metabolic factors >= 1, ALT1	0.951923	0.189607	0.00454135	0.972922
SCORE881	alcohol use category 3, BMI >= 30, metabolic factors >= 2, ALT1	0.850113	0.422623	0.0056588	0.96631
SCORE882	alcohol use category 3, BMI >= 30, metabolic factors >= 3, ALT1	0.748303	0.591283	0.00700842	0.961755
SCORE883	alcohol use category 3, BMI >= 35, metabolic factors >= 1, ALT1	0.951923	0.190161	0.00454433	0.972964
SCORE884	alcohol use category 3, BMI >= 35, metabolic factors >= 2, ALT1	0.834276	0.454932	0.0058735	0.966319
SCORE885	alcohol use category 3, BMI >= 35, metabolic factors >= 3, ALT1	0.690611	0.67213	0.00802424	0.961089
SCORE886	alcohol use category 4, BMI >= 25, metabolic factors >= 1, ALT1	0.962104	0.154351	0.00440369	0.972654
SCORE887	alcohol use category 4, BMI >= 25, metabolic factors >= 2, ALT1	0.903281	0.263025	0.00473741	0.966185
SCORE888	alcohol use category 4, BMI >= 25, metabolic factors >= 3, ALT1	0.878394	0.306898	0.00489978	0.962761
SCORE889	alcohol use category 4, BMI >= 30, metabolic factors >= 1, ALT1	0.951357	0.19184	0.00455083	0.972944
SCORE890	alcohol use category 4, BMI >= 30, metabolic factors >= 2, ALT1	0.846154	0.427726	0.00568162	0.96625
SCORE891	alcohol use category 4, BMI >= 30, metabolic factors >= 3, ALT1	0.742647	0.5985	0.00707756	0.961728
SCORE892	alcohol use category 4, BMI >= 35, metabolic factors >= 1, ALT1	0.951357	0.192397	0.00455384	0.972986
SCORE893	alcohol use category 4, BMI >= 35, metabolic factors >= 2, ALT1	0.829751	0.460519	0.00590067	0.966278
SCORE894	alcohol use category 4, BMI >= 35, metabolic factors >= 3, ALT1	0.683824	0.680456	0.0081469	0.961048
SCORE895	alcohol use category 1, BMI >= 25, diabetes, ALT1	0.908937	0.242748	0.00464667	0.963066
SCORE896	alcohol use category 1, BMI >= 30, diabetes, ALT1	0.76414	0.518565	0.00610922	0.960229
SCORE897	alcohol use category 1, BMI >= 35, diabetes, ALT1	0.68552	0.619096	0.00691039	0.958786
SCORE898	alcohol use category 2, BMI >= 25, diabetes, ALT1	0.901584	0.263646	0.00473725	0.963383
SCORE899	alcohol use category 2, BMI >= 30, diabetes, ALT1	0.74095	0.566913	0.0065707	0.960346
SCORE900	alcohol use category 2, BMI >= 35, diabetes, ALT1	0.654977	0.675802	0.00772948	0.958904
SCORE901	alcohol use category 3, BMI >= 25, diabetes, ALT1	0.877262	0.310112	0.00491574	0.962829
SCORE902	alcohol use category 3, BMI >= 30, diabetes, ALT1	0.683258	0.675855	0.00804604	0.959986
SCORE903	alcohol use category 3, BMI >= 35, diabetes, ALT1	0.577489	0.805497	0.0112075	0.958506
SCORE904	alcohol use category 4, BMI >= 25, diabetes, ALT1	0.872738	0.313706	0.00491584	0.962707
SCORE905	alcohol use category 4, BMI >= 30, diabetes, ALT1	0.677602	0.683869	0.00817692	0.959951
SCORE906	alcohol use category 4, BMI >= 35, diabetes, ALT1	0.569005	0.815146	0.0115993	0.958474
SCORE907	alcohol use category 1, metabolic factors >= 1, diabetes, ALT1	0.96267	0.149182	0.00438023	0.972597
SCORE908	alcohol use category 1, metabolic factors >= 2, diabetes, ALT1	0.861425	0.359179	0.00517976	0.966288
SCORE909	alcohol use category 1, metabolic factors >= 3, diabetes, ALT1	0.759615	0.530826	0.00621774	0.961767
SCORE910	alcohol use category 2, metabolic factors >= 1, diabetes, ALT1	0.959842	0.161776	0.00443095	0.973011
SCORE911	alcohol use category 2, metabolic factors >= 2, diabetes, ALT1	0.854072	0.390408	0.00539132	0.966535
SCORE912	alcohol use category 2, metabolic factors >= 3, diabetes, ALT1	0.739819	0.578343	0.00671993	0.961926
SCORE913	alcohol use category 3, metabolic factors >= 1, diabetes, ALT1	0.951923	0.189933	0.00454303	0.973013
SCORE914	alcohol use category 3, metabolic factors >= 2, diabetes, ALT1	0.827489	0.462147	0.00590124	0.966407
SCORE915	alcohol use category 3, metabolic factors >= 3, diabetes, ALT1	0.682127	0.68752	0.00829425	0.961622
SCORE916	alcohol use category 4, metabolic factors >= 1, diabetes, ALT1	0.951357	0.192168	0.00455253	0.973034
SCORE917	alcohol use category 4, metabolic factors >= 2, diabetes, ALT1	0.822964	0.467835	0.00593018	0.966359
SCORE918	alcohol use category 4, metabolic factors >= 3, diabetes, ALT1	0.675339	0.696028	0.00843488	0.961573
SCORE919	BMI >= 25, metabolic factors >= 1, diabetes, ALT1	0.958145	0.155503	0.00439172	0.972262
SCORE920	BMI >= 25, metabolic factors >= 2, diabetes, ALT1	0.888009	0.26493	0.00467012	0.965614
SCORE921	BMI >= 25, metabolic factors >= 3, diabetes, ALT1	0.864819	0.308076	0.00483249	0.962599
SCORE922	BMI >= 30, metabolic factors >= 1, diabetes, ALT1	0.947398	0.19333	0.00454038	0.972626
SCORE923	BMI >= 30, metabolic factors >= 2, diabetes, ALT1	0.827489	0.431445	0.00559298	0.965947
SCORE924	BMI >= 30, metabolic factors >= 3, diabetes, ALT1	0.722285	0.6018	0.00693694	0.96193
SCORE925	BMI >= 35, metabolic factors >= 1, diabetes, ALT1	0.947398	0.193889	0.0045434	0.972669
SCORE926	BMI >= 35, metabolic factors >= 2, diabetes, ALT1	0.81052	0.464394	0.00580587	0.965997
SCORE927	BMI >= 35, metabolic factors >= 3, diabetes, ALT1	0.660633	0.683368	0.00793662	0.961292
SCORE928	CLivD category 1, alcohol use category 1, BMI >= 25, metabolic factors >= 1, ALT1	0.981335	0.079374	0.00413292	0.976947
SCORE929	CLivD category 1, alcohol use category 1, BMI >= 25, metabolic factors >= 2, ALT1	0.968891	0.120986	0.00426968	0.974116
SCORE930	CLivD category 1, alcohol use category 1, BMI >= 25, metabolic factors >= 3, ALT1	0.963235	0.135173	0.00431345	0.972776
SCORE931	CLivD category 1, alcohol use category 1, BMI >= 30, metabolic factors >= 1, ALT1	0.975679	0.0984155	0.00419322	0.97734
SCORE932	CLivD category 1, alcohol use category 1, BMI >= 30, metabolic factors >= 2, ALT1	0.95362	0.182057	0.00450685	0.97463
SCORE933	CLivD category 1, alcohol use category 1, BMI >= 30, metabolic factors >= 3, ALT1	0.932127	0.228951	0.00466706	0.973191
SCORE934	CLivD category 1, alcohol use category 1, BMI >= 35, metabolic factors >= 1, ALT1	0.975679	0.0987919	0.00419491	0.97738
SCORE935	CLivD category 1, alcohol use category 1, BMI >= 35, metabolic factors >= 2, ALT1	0.950226	0.193983	0.00455527	0.974691
SCORE936	CLivD category 1, alcohol use category 1, BMI >= 35, metabolic factors >= 3, ALT1	0.919683	0.254503	0.00475811	0.973086
SCORE937	CLivD category 1, alcohol use category 2, BMI >= 25, metabolic factors >= 1, ALT1	0.981335	0.0807204	0.00413868	0.977296
SCORE938	CLivD category 1, alcohol use category 2, BMI >= 25, metabolic factors >= 2, ALT1	0.968891	0.122596	0.00427712	0.97443
SCORE939	CLivD category 1, alcohol use category 2, BMI >= 25, metabolic factors >= 3, ALT1	0.963235	0.136799	0.00432116	0.973075
SCORE940	CLivD category 1, alcohol use category 2, BMI >= 30, metabolic factors >= 1, ALT1	0.975679	0.0999975	0.00420023	0.977669
SCORE941	CLivD category 1, alcohol use category 2, BMI >= 30, metabolic factors >= 2, ALT1	0.95362	0.184041	0.00451724	0.974885
SCORE942	CLivD category 1, alcohol use category 2, BMI >= 30, metabolic factors >= 3, ALT1	0.932127	0.230979	0.00467871	0.97341
SCORE943	CLivD category 1, alcohol use category 2, BMI >= 35, metabolic factors >= 1, ALT1	0.975679	0.100381	0.00420195	0.977708
SCORE944	CLivD category 1, alcohol use category 2, BMI >= 35, metabolic factors >= 2, ALT1	0.950226	0.195997	0.00456607	0.974934
SCORE945	CLivD category 1, alcohol use category 2, BMI >= 35, metabolic factors >= 3, ALT1	0.919683	0.256574	0.00477065	0.973289
SCORE946	CLivD category 1, alcohol use category 3, BMI >= 25, metabolic factors >= 1, ALT1	0.981335	0.0813254	0.00414129	0.977406
SCORE947	CLivD category 1, alcohol use category 3, BMI >= 25, metabolic factors >= 2, ALT1	0.968891	0.123256	0.0042802	0.974528
SCORE948	CLivD category 1, alcohol use category 3, BMI >= 25, metabolic factors >= 3, ALT1	0.963235	0.137464	0.00432434	0.97317
SCORE949	CLivD category 1, alcohol use category 3, BMI >= 30, metabolic factors >= 1, ALT1	0.975679	0.100709	0.0042034	0.977779
SCORE950	CLivD category 1, alcohol use category 3, BMI >= 30, metabolic factors >= 2, ALT1	0.95362	0.184856	0.00452154	0.974969
SCORE951	CLivD category 1, alcohol use category 3, BMI >= 30, metabolic factors >= 3, ALT1	0.932127	0.231803	0.00468348	0.973483
SCORE952	CLivD category 1, alcohol use category 3, BMI >= 35, metabolic factors >= 1, ALT1	0.975679	0.101094	0.00420513	0.977818
SCORE953	CLivD category 1, alcohol use category 3, BMI >= 35, metabolic factors >= 2, ALT1	0.950226	0.196831	0.00457058	0.975015
SCORE954	CLivD category 1, alcohol use category 3, BMI >= 35, metabolic factors >= 3, ALT1	0.919683	0.257427	0.00477585	0.973358
SCORE955	CLivD category 1, alcohol use category 4, BMI >= 25, metabolic factors >= 1, ALT1	0.981335	0.0813254	0.00414129	0.977406
SCORE956	CLivD category 1, alcohol use category 4, BMI >= 25, metabolic factors >= 2, ALT1	0.968891	0.123256	0.0042802	0.974528
SCORE957	CLivD category 1, alcohol use category 4, BMI >= 25, metabolic factors >= 3, ALT1	0.963235	0.137464	0.00432434	0.97317
SCORE958	CLivD category 1, alcohol use category 4, BMI >= 30, metabolic factors >= 1, ALT1	0.975679	0.100709	0.0042034	0.977779
SCORE959	CLivD category 1, alcohol use category 4, BMI >= 30, metabolic factors >= 2, ALT1	0.95362	0.184856	0.00452154	0.974969
SCORE960	CLivD category 1, alcohol use category 4, BMI >= 30, metabolic factors >= 3, ALT1	0.932127	0.231803	0.00468348	0.973483
SCORE961	CLivD category 1, alcohol use category 4, BMI >= 35, metabolic factors >= 1, ALT1	0.975679	0.101094	0.00420513	0.977818
SCORE962	CLivD category 1, alcohol use category 4, BMI >= 35, metabolic factors >= 2, ALT1	0.950226	0.196831	0.00457058	0.975015
SCORE963	CLivD category 1, alcohol use category 4, BMI >= 35, metabolic factors >= 3, ALT1	0.919683	0.257427	0.00477585	0.973358
SCORE964	CLivD category 2, alcohol use category 1, BMI >= 25, metabolic factors >= 1, ALT1	0.972285	0.119642	0.00427934	0.972261
SCORE965	CLivD category 2, alcohol use category 1, BMI >= 25, metabolic factors >= 2, ALT1	0.929299	0.203187	0.00451468	0.966219
SCORE966	CLivD category 2, alcohol use category 1, BMI >= 25, metabolic factors >= 3, ALT1	0.911765	0.237036	0.00462708	0.96286
SCORE967	CLivD category 2, alcohol use category 1, BMI >= 30, metabolic factors >= 1, ALT1	0.96267	0.148898	0.0043789	0.972473
SCORE968	CLivD category 2, alcohol use category 1, BMI >= 30, metabolic factors >= 2, ALT1	0.880656	0.327029	0.00504808	0.966277
SCORE969	CLivD category 2, alcohol use category 1, BMI >= 30, metabolic factors >= 3, ALT1	0.808824	0.453803	0.0057041	0.961886
SCORE970	CLivD category 2, alcohol use category 1, BMI >= 35, metabolic factors >= 1, ALT1	0.96267	0.149369	0.00438122	0.972528
SCORE971	CLivD category 2, alcohol use category 1, BMI >= 35, metabolic factors >= 2, ALT1	0.868778	0.352909	0.00517468	0.966235
SCORE972	CLivD category 2, alcohol use category 1, BMI >= 35, metabolic factors >= 3, ALT1	0.766968	0.517297	0.00610885	0.961302
SCORE973	CLivD category 2, alcohol use category 2, BMI >= 25, metabolic factors >= 1, ALT1	0.970588	0.129727	0.00431985	0.972776
SCORE974	CLivD category 2, alcohol use category 2, BMI >= 25, metabolic factors >= 2, ALT1	0.924208	0.220725	0.00458856	0.966595
SCORE975	CLivD category 2, alcohol use category 2, BMI >= 25, metabolic factors >= 3, ALT1	0.906109	0.257489	0.00472231	0.963314
SCORE976	CLivD category 2, alcohol use category 2, BMI >= 30, metabolic factors >= 1, ALT1	0.960407	0.161448	0.00443194	0.97293
SCORE977	CLivD category 2, alcohol use category 2, BMI >= 30, metabolic factors >= 2, ALT1	0.874434	0.356249	0.00523378	0.966571
SCORE978	CLivD category 2, alcohol use category 2, BMI >= 30, metabolic factors >= 3, ALT1	0.794683	0.495597	0.00605716	0.962206
SCORE979	CLivD category 2, alcohol use category 2, BMI >= 35, metabolic factors >= 1, ALT1	0.960407	0.16196	0.00443454	0.972973
SCORE980	CLivD category 2, alcohol use category 2, BMI >= 35, metabolic factors >= 2, ALT1	0.861991	0.383766	0.00538409	0.966538
SCORE981	CLivD category 2, alcohol use category 2, BMI >= 35, metabolic factors >= 3, ALT1	0.750566	0.563745	0.00659756	0.961618
SCORE982	CLivD category 2, alcohol use category 3, BMI >= 25, metabolic factors >= 1, ALT1	0.963801	0.152404	0.00440136	0.972931
SCORE983	CLivD category 2, alcohol use category 3, BMI >= 25, metabolic factors >= 2, ALT1	0.907805	0.259244	0.00473612	0.966906
SCORE984	CLivD category 2, alcohol use category 3, BMI >= 25, metabolic factors >= 3, ALT1	0.886878	0.301898	0.00491013	0.963742
SCORE985	CLivD category 2, alcohol use category 3, BMI >= 30, metabolic factors >= 1, ALT1	0.953054	0.189443	0.0045456	0.973153
SCORE986	CLivD category 2, alcohol use category 3, BMI >= 30, metabolic factors >= 2, ALT1	0.851244	0.421108	0.00564944	0.9669
SCORE987	CLivD category 2, alcohol use category 3, BMI >= 30, metabolic factors >= 3, ALT1	0.758484	0.586287	0.00700916	0.962846
SCORE988	CLivD category 2, alcohol use category 3, BMI >= 35, metabolic factors >= 1, ALT1	0.953054	0.189997	0.00454858	0.973195
SCORE989	CLivD category 2, alcohol use category 3, BMI >= 35, metabolic factors >= 2, ALT1	0.83767	0.453223	0.00587633	0.966958
SCORE990	CLivD category 2, alcohol use category 3, BMI >= 35, metabolic factors >= 3, ALT1	0.707014	0.665557	0.00803802	0.962327
SCORE991	CLivD category 2, alcohol use category 4, BMI >= 25, metabolic factors >= 1, ALT1	0.963235	0.154194	0.00440782	0.972967
SCORE992	CLivD category 2, alcohol use category 4, BMI >= 25, metabolic factors >= 2, ALT1	0.905543	0.261972	0.00474136	0.966935
SCORE993	CLivD category 2, alcohol use category 4, BMI >= 25, metabolic factors >= 3, ALT1	0.883484	0.30496	0.00491237	0.963805
SCORE994	CLivD category 2, alcohol use category 4, BMI >= 30, metabolic factors >= 1, ALT1	0.952489	0.191616	0.00455472	0.973209
SCORE995	CLivD category 2, alcohol use category 4, BMI >= 30, metabolic factors >= 2, ALT1	0.848416	0.42563	0.00567361	0.966946
SCORE996	CLivD category 2, alcohol use category 4, BMI >= 30, metabolic factors >= 3, ALT1	0.753959	0.592239	0.00706536	0.962927
SCORE997	CLivD category 2, alcohol use category 4, BMI >= 35, metabolic factors >= 1, ALT1	0.952489	0.192173	0.00455773	0.973251
SCORE998	CLivD category 2, alcohol use category 4, BMI >= 35, metabolic factors >= 2, ALT1	0.834276	0.458124	0.00590366	0.967012
SCORE999	CLivD category 2, alcohol use category 4, BMI >= 35, metabolic factors >= 3, ALT1	0.701923	0.672289	0.00813728	0.96241
SCORE1000	CLivD category 3, alcohol use category 1, BMI >= 25, metabolic factors >= 1, ALT1	0.972285	0.119646	0.00427937	0.972262
SCORE1001	CLivD category 3, alcohol use category 1, BMI >= 25, metabolic factors >= 2, ALT1	0.929299	0.20321	0.00451488	0.966159
SCORE1002	CLivD category 3, alcohol use category 1, BMI >= 25, metabolic factors >= 3, ALT1	0.911765	0.23711	0.00462762	0.96279
SCORE1003	CLivD category 3, alcohol use category 1, BMI >= 30, metabolic factors >= 1, ALT1	0.96267	0.148903	0.00437892	0.972474
SCORE1004	CLivD category 3, alcohol use category 1, BMI >= 30, metabolic factors >= 2, ALT1	0.880656	0.32708	0.00504859	0.966223
SCORE1005	CLivD category 3, alcohol use category 1, BMI >= 30, metabolic factors >= 3, ALT1	0.808824	0.454031	0.00570708	0.961754
SCORE1006	CLivD category 3, alcohol use category 1, BMI >= 35, metabolic factors >= 1, ALT1	0.96267	0.149374	0.00438125	0.972529
SCORE1007	CLivD category 3, alcohol use category 1, BMI >= 35, metabolic factors >= 2, ALT1	0.868213	0.352983	0.00517204	0.96618
SCORE1008	CLivD category 3, alcohol use category 1, BMI >= 35, metabolic factors >= 3, ALT1	0.766403	0.517657	0.00610982	0.96115
SCORE1009	CLivD category 3, alcohol use category 2, BMI >= 25, metabolic factors >= 1, ALT1	0.970023	0.129741	0.00431742	0.972746
SCORE1010	CLivD category 3, alcohol use category 2, BMI >= 25, metabolic factors >= 2, ALT1	0.923643	0.220785	0.00458624	0.966486
SCORE1011	CLivD category 3, alcohol use category 2, BMI >= 25, metabolic factors >= 3, ALT1	0.905543	0.257648	0.00472063	0.963153
SCORE1012	CLivD category 3, alcohol use category 2, BMI >= 30, metabolic factors >= 1, ALT1	0.959842	0.161464	0.00442943	0.972906
SCORE1013	CLivD category 3, alcohol use category 2, BMI >= 30, metabolic factors >= 2, ALT1	0.873869	0.356385	0.00523175	0.966474
SCORE1014	CLivD category 3, alcohol use category 2, BMI >= 30, metabolic factors >= 3, ALT1	0.793552	0.496151	0.00605671	0.961932
SCORE1015	CLivD category 3, alcohol use category 2, BMI >= 35, metabolic factors >= 1, ALT1	0.959842	0.161977	0.00443204	0.972949
SCORE1016	CLivD category 3, alcohol use category 2, BMI >= 35, metabolic factors >= 2, ALT1	0.86086	0.383934	0.0053788	0.966439
SCORE1017	CLivD category 3, alcohol use category 2, BMI >= 35, metabolic factors >= 3, ALT1	0.747738	0.56456	0.00658734	0.961316
SCORE1018	CLivD category 3, alcohol use category 3, BMI >= 25, metabolic factors >= 1, ALT1	0.96267	0.15251	0.00439691	0.972706
SCORE1019	CLivD category 3, alcohol use category 3, BMI >= 25, metabolic factors >= 2, ALT1	0.906674	0.259928	0.00473544	0.966343
SCORE1020	CLivD category 3, alcohol use category 3, BMI >= 25, metabolic factors >= 3, ALT1	0.883484	0.303235	0.00490224	0.96297
SCORE1021	CLivD category 3, alcohol use category 3, BMI >= 30, metabolic factors >= 1, ALT1	0.951923	0.189598	0.00454126	0.972955
SCORE1022	CLivD category 3, alcohol use category 3, BMI >= 30, metabolic factors >= 2, ALT1	0.850113	0.422537	0.00565778	0.96636
SCORE1023	CLivD category 3, alcohol use category 3, BMI >= 30, metabolic factors >= 3, ALT1	0.748869	0.590883	0.00700596	0.961861
SCORE1024	CLivD category 3, alcohol use category 3, BMI >= 35, metabolic factors >= 1, ALT1	0.951923	0.190152	0.00454424	0.972997
SCORE1025	CLivD category 3, alcohol use category 3, BMI >= 35, metabolic factors >= 2, ALT1	0.834842	0.45484	0.00587617	0.966388
SCORE1026	CLivD category 3, alcohol use category 3, BMI >= 35, metabolic factors >= 3, ALT1	0.692308	0.67156	0.00802797	0.961235
SCORE1027	CLivD category 3, alcohol use category 4, BMI >= 25, metabolic factors >= 1, ALT1	0.962104	0.154339	0.0044036	0.972695
SCORE1028	CLivD category 3, alcohol use category 4, BMI >= 25, metabolic factors >= 2, ALT1	0.903281	0.262937	0.00473671	0.966272
SCORE1029	CLivD category 3, alcohol use category 4, BMI >= 25, metabolic factors >= 3, ALT1	0.878959	0.306713	0.00490127	0.962935
SCORE1030	CLivD category 3, alcohol use category 4, BMI >= 30, metabolic factors >= 1, ALT1	0.951357	0.191826	0.00455072	0.972976
SCORE1031	CLivD category 3, alcohol use category 4, BMI >= 30, metabolic factors >= 2, ALT1	0.846154	0.427599	0.00568009	0.966321
SCORE1032	CLivD category 3, alcohol use category 4, BMI >= 30, metabolic factors >= 3, ALT1	0.743213	0.597964	0.0070722	0.961873
SCORE1033	CLivD category 3, alcohol use category 4, BMI >= 35, metabolic factors >= 1, ALT1	0.951357	0.192383	0.00455372	0.973018
SCORE1034	CLivD category 3, alcohol use category 4, BMI >= 35, metabolic factors >= 2, ALT1	0.830317	0.46038	0.00590277	0.966367
SCORE1035	CLivD category 3, alcohol use category 4, BMI >= 35, metabolic factors >= 3, ALT1	0.68552	0.679712	0.00814543	0.961236
SCORE1036	CLivD category 1, alcohol use category 1, BMI >= 25, diabetes, ALT1	0.961538	0.1379	0.00431926	0.972587
SCORE1037	CLivD category 1, alcohol use category 1, BMI >= 30, diabetes, ALT1	0.918552	0.251344	0.00473356	0.9726
SCORE1038	CLivD category 1, alcohol use category 1, BMI >= 35, diabetes, ALT1	0.899321	0.289041	0.00487341	0.972304
SCORE1039	CLivD category 1, alcohol use category 2, BMI >= 25, diabetes, ALT1	0.961538	0.139529	0.00432702	0.972882
SCORE1040	CLivD category 1, alcohol use category 2, BMI >= 30, diabetes, ALT1	0.918552	0.253383	0.00474579	0.972806
SCORE1041	CLivD category 1, alcohol use category 2, BMI >= 35, diabetes, ALT1	0.899321	0.291129	0.00488697	0.97249
SCORE1042	CLivD category 1, alcohol use category 3, BMI >= 25, diabetes, ALT1	0.961538	0.140196	0.00433023	0.972977
SCORE1043	CLivD category 1, alcohol use category 3, BMI >= 30, diabetes, ALT1	0.918552	0.254212	0.0047508	0.972875
SCORE1044	CLivD category 1, alcohol use category 3, BMI >= 35, diabetes, ALT1	0.899321	0.291985	0.00489258	0.972553
SCORE1045	CLivD category 1, alcohol use category 4, BMI >= 25, diabetes, ALT1	0.961538	0.140196	0.00433023	0.972977
SCORE1046	CLivD category 1, alcohol use category 4, BMI >= 30, diabetes, ALT1	0.918552	0.254212	0.0047508	0.972875
SCORE1047	CLivD category 1, alcohol use category 4, BMI >= 35, diabetes, ALT1	0.899321	0.291985	0.00489258	0.972553
SCORE1048	CLivD category 2, alcohol use category 1, BMI >= 25, diabetes, ALT1	0.909502	0.242699	0.00464916	0.963138
SCORE1049	CLivD category 2, alcohol use category 1, BMI >= 30, diabetes, ALT1	0.764706	0.518285	0.00610944	0.960352
SCORE1050	CLivD category 2, alcohol use category 1, BMI >= 35, diabetes, ALT1	0.686652	0.618537	0.00691013	0.958936
SCORE1051	CLivD category 2, alcohol use category 2, BMI >= 25, diabetes, ALT1	0.903281	0.263503	0.00474497	0.963551
SCORE1052	CLivD category 2, alcohol use category 2, BMI >= 30, diabetes, ALT1	0.744344	0.566172	0.00658718	0.960638
SCORE1053	CLivD category 2, alcohol use category 2, BMI >= 35, diabetes, ALT1	0.660633	0.674518	0.00776059	0.959245
SCORE1054	CLivD category 2, alcohol use category 3, BMI >= 25, diabetes, ALT1	0.882353	0.308625	0.00493179	0.963726
SCORE1055	CLivD category 2, alcohol use category 3, BMI >= 30, diabetes, ALT1	0.698529	0.668865	0.00803691	0.961187
SCORE1056	CLivD category 2, alcohol use category 3, BMI >= 35, diabetes, ALT1	0.60181	0.79519	0.0110511	0.959905
SCORE1057	CLivD category 2, alcohol use category 4, BMI >= 25, diabetes, ALT1	0.878959	0.311729	0.00493445	0.963785
SCORE1058	CLivD category 2, alcohol use category 4, BMI >= 30, diabetes, ALT1	0.694005	0.675289	0.00813671	0.96127
SCORE1059	CLivD category 2, alcohol use category 4, BMI >= 35, diabetes, ALT1	0.596719	0.8027	0.0113526	0.960006
SCORE1060	CLivD category 3, alcohol use category 1, BMI >= 25, diabetes, ALT1	0.908937	0.242745	0.00464666	0.963066
SCORE1061	CLivD category 3, alcohol use category 1, BMI >= 30, diabetes, ALT1	0.76414	0.518558	0.00610914	0.960229
SCORE1062	CLivD category 3, alcohol use category 1, BMI >= 35, diabetes, ALT1	0.68552	0.619082	0.00691016	0.958785
SCORE1063	CLivD category 3, alcohol use category 2, BMI >= 25, diabetes, ALT1	0.901584	0.263641	0.00473722	0.963383
SCORE1064	CLivD category 3, alcohol use category 2, BMI >= 30, diabetes, ALT1	0.741516	0.566899	0.00657548	0.960349
SCORE1065	CLivD category 3, alcohol use category 2, BMI >= 35, diabetes, ALT1	0.655543	0.675777	0.00773538	0.958915
SCORE1066	CLivD category 3, alcohol use category 3, BMI >= 25, diabetes, ALT1	0.877262	0.309992	0.00491467	0.962932
SCORE1067	CLivD category 3, alcohol use category 3, BMI >= 30, diabetes, ALT1	0.684389	0.675333	0.00804478	0.960101
SCORE1068	CLivD category 3, alcohol use category 3, BMI >= 35, diabetes, ALT1	0.579751	0.804677	0.0111992	0.958647
SCORE1069	CLivD category 3, alcohol use category 4, BMI >= 25, diabetes, ALT1	0.872738	0.313526	0.0049142	0.96287
SCORE1070	CLivD category 3, alcohol use category 4, BMI >= 30, diabetes, ALT1	0.678733	0.683176	0.00817049	0.960099
SCORE1071	CLivD category 3, alcohol use category 4, BMI >= 35, diabetes, ALT1	0.572398	0.814097	0.0115959	0.958655
SCORE1072	CLivD category 1, alcohol use category 1, metabolic factors >= 1, diabetes, ALT1	0.975679	0.0987503	0.00419472	0.977371
SCORE1073	CLivD category 1, alcohol use category 1, metabolic factors >= 2, diabetes, ALT1	0.946267	0.198143	0.00455942	0.974434
SCORE1074	CLivD category 1, alcohol use category 1, metabolic factors >= 3, diabetes, ALT1	0.911765	0.264193	0.00477808	0.972705
SCORE1075	CLivD category 1, alcohol use category 2, metabolic factors >= 1, diabetes, ALT1	0.975679	0.100339	0.00420176	0.977699
SCORE1076	CLivD category 1, alcohol use category 2, metabolic factors >= 2, diabetes, ALT1	0.946267	0.200161	0.00457031	0.974674
SCORE1077	CLivD category 1, alcohol use category 2, metabolic factors >= 3, diabetes, ALT1	0.911765	0.266277	0.0047909	0.972905
SCORE1078	CLivD category 1, alcohol use category 3, metabolic factors >= 1, diabetes, ALT1	0.975679	0.101053	0.00420495	0.97781
SCORE1079	CLivD category 1, alcohol use category 3, metabolic factors >= 2, diabetes, ALT1	0.946267	0.200997	0.00457486	0.974755
SCORE1080	CLivD category 1, alcohol use category 3, metabolic factors >= 3, diabetes, ALT1	0.911765	0.267131	0.00479621	0.972973
SCORE1081	CLivD category 1, alcohol use category 4, metabolic factors >= 1, diabetes, ALT1	0.975679	0.101053	0.00420495	0.97781
SCORE1082	CLivD category 1, alcohol use category 4, metabolic factors >= 2, diabetes, ALT1	0.946267	0.200997	0.00457486	0.974755
SCORE1083	CLivD category 1, alcohol use category 4, metabolic factors >= 3, diabetes, ALT1	0.911765	0.267131	0.00479621	0.972973
SCORE1084	CLivD category 2, alcohol use category 1, metabolic factors >= 1, diabetes, ALT1	0.96267	0.149175	0.0043802	0.972596
SCORE1085	CLivD category 2, alcohol use category 1, metabolic factors >= 2, diabetes, ALT1	0.861425	0.359117	0.00517923	0.9663
SCORE1086	CLivD category 2, alcohol use category 1, metabolic factors >= 3, diabetes, ALT1	0.759615	0.530602	0.00621408	0.961873
SCORE1087	CLivD category 2, alcohol use category 2, metabolic factors >= 1, diabetes, ALT1	0.960407	0.161757	0.00443344	0.973035
SCORE1088	CLivD category 2, alcohol use category 2, metabolic factors >= 2, diabetes, ALT1	0.854638	0.390258	0.0053934	0.966589
SCORE1089	CLivD category 2, alcohol use category 2, metabolic factors >= 3, diabetes, ALT1	0.741516	0.577747	0.00672394	0.962155
SCORE1090	CLivD category 2, alcohol use category 3, metabolic factors >= 1, diabetes, ALT1	0.953054	0.189769	0.00454728	0.973244
SCORE1091	CLivD category 2, alcohol use category 3, metabolic factors >= 2, diabetes, ALT1	0.829751	0.4605	0.00589701	0.966961
SCORE1092	CLivD category 2, alcohol use category 3, metabolic factors >= 3, diabetes, ALT1	0.696267	0.681488	0.00829146	0.962713
SCORE1093	CLivD category 2, alcohol use category 4, metabolic factors >= 1, diabetes, ALT1	0.952489	0.191944	0.00455642	0.9733
SCORE1094	CLivD category 2, alcohol use category 4, metabolic factors >= 2, diabetes, ALT1	0.826357	0.465516	0.00592614	0.967013
SCORE1095	CLivD category 2, alcohol use category 4, metabolic factors >= 3, diabetes, ALT1	0.691176	0.688423	0.00840608	0.962789
SCORE1096	CLivD category 3, alcohol use category 1, metabolic factors >= 1, diabetes, ALT1	0.96267	0.14918	0.00438022	0.972597
SCORE1097	CLivD category 3, alcohol use category 1, metabolic factors >= 2, diabetes, ALT1	0.861425	0.359175	0.00517973	0.966287
SCORE1098	CLivD category 3, alcohol use category 1, metabolic factors >= 3, diabetes, ALT1	0.759615	0.530819	0.00621765	0.961767
SCORE1099	CLivD category 3, alcohol use category 2, metabolic factors >= 1, diabetes, ALT1	0.959842	0.161773	0.00443094	0.973011
SCORE1100	CLivD category 3, alcohol use category 2, metabolic factors >= 2, diabetes, ALT1	0.854072	0.390401	0.00539124	0.96654
SCORE1101	CLivD category 3, alcohol use category 2, metabolic factors >= 3, diabetes, ALT1	0.739819	0.578331	0.00671965	0.961936
SCORE1102	CLivD category 3, alcohol use category 3, metabolic factors >= 1, diabetes, ALT1	0.951923	0.189923	0.00454294	0.973046
SCORE1103	CLivD category 3, alcohol use category 3, metabolic factors >= 2, diabetes, ALT1	0.827489	0.462075	0.00590019	0.966463
SCORE1104	CLivD category 3, alcohol use category 3, metabolic factors >= 3, diabetes, ALT1	0.683258	0.687075	0.0082946	0.961729
SCORE1105	CLivD category 3, alcohol use category 4, metabolic factors >= 1, diabetes, ALT1	0.951357	0.192154	0.00455242	0.973066
SCORE1106	CLivD category 3, alcohol use category 4, metabolic factors >= 2, diabetes, ALT1	0.822964	0.467722	0.00592854	0.966439
SCORE1107	CLivD category 3, alcohol use category 4, metabolic factors >= 3, diabetes, ALT1	0.676471	0.695428	0.00843013	0.961716
SCORE1108	CLivD category 1, BMI >= 25, metabolic factors >= 1, diabetes, ALT1	0.981335	0.0812862	0.00414112	0.977396
SCORE1109	CLivD category 1, BMI >= 25, metabolic factors >= 2, diabetes, ALT1	0.968891	0.12291	0.00427852	0.974582
SCORE1110	CLivD category 1, BMI >= 25, metabolic factors >= 3, diabetes, ALT1	0.963801	0.136912	0.00432406	0.973352
SCORE1111	CLivD category 1, BMI >= 30, metabolic factors >= 1, diabetes, ALT1	0.975679	0.100665	0.00420321	0.97777
SCORE1112	CLivD category 1, BMI >= 30, metabolic factors >= 2, diabetes, ALT1	0.95362	0.184371	0.0045189	0.975
SCORE1113	CLivD category 1, BMI >= 30, metabolic factors >= 3, diabetes, ALT1	0.933258	0.23084	0.00468324	0.973641
SCORE1114	CLivD category 1, BMI >= 35, metabolic factors >= 1, diabetes, ALT1	0.975679	0.101048	0.00420493	0.977809
SCORE1115	CLivD category 1, BMI >= 35, metabolic factors >= 2, diabetes, ALT1	0.950226	0.196318	0.00456771	0.975052
SCORE1116	CLivD category 1, BMI >= 35, metabolic factors >= 3, diabetes, ALT1	0.920814	0.256341	0.00477473	0.973495
SCORE1117	CLivD category 2, BMI >= 25, metabolic factors >= 1, diabetes, ALT1	0.96267	0.155064	0.00440962	0.973002
SCORE1118	CLivD category 2, BMI >= 25, metabolic factors >= 2, diabetes, ALT1	0.904977	0.262466	0.00474108	0.967184
SCORE1119	CLivD category 2, BMI >= 25, metabolic factors >= 3, diabetes, ALT1	0.886312	0.304122	0.00492049	0.964612
SCORE1120	CLivD category 2, BMI >= 30, metabolic factors >= 1, diabetes, ALT1	0.951923	0.192727	0.00455809	0.973235
SCORE1121	CLivD category 2, BMI >= 30, metabolic factors >= 2, diabetes, ALT1	0.847285	0.42689	0.00567699	0.967223
SCORE1122	CLivD category 2, BMI >= 30, metabolic factors >= 3, diabetes, ALT1	0.760181	0.590285	0.00708144	0.963822
SCORE1123	CLivD category 2, BMI >= 35, metabolic factors >= 1, diabetes, ALT1	0.951923	0.193286	0.00456111	0.973276
SCORE1124	CLivD category 2, BMI >= 35, metabolic factors >= 2, diabetes, ALT1	0.833145	0.459401	0.00590771	0.967303
SCORE1125	CLivD category 2, BMI >= 35, metabolic factors >= 3, diabetes, ALT1	0.709276	0.669017	0.00812861	0.963337
SCORE1126	CLivD category 3, BMI >= 25, metabolic factors >= 1, diabetes, ALT1	0.959842	0.155438	0.00439901	0.972461
SCORE1127	CLivD category 3, BMI >= 25, metabolic factors >= 2, diabetes, ALT1	0.894231	0.264565	0.00469979	0.966057
SCORE1128	CLivD category 3, BMI >= 25, metabolic factors >= 3, diabetes, ALT1	0.871606	0.30744	0.00486471	0.963193
SCORE1129	CLivD category 3, BMI >= 30, metabolic factors >= 1, diabetes, ALT1	0.949095	0.193256	0.00454793	0.972786
SCORE1130	CLivD category 3, BMI >= 30, metabolic factors >= 2, diabetes, ALT1	0.834842	0.430918	0.00563604	0.966307
SCORE1131	CLivD category 3, BMI >= 30, metabolic factors >= 3, diabetes, ALT1	0.735294	0.60019	0.00702851	0.962462
SCORE1132	CLivD category 3, BMI >= 35, metabolic factors >= 1, diabetes, ALT1	0.949095	0.193815	0.00455095	0.972828
SCORE1133	CLivD category 3, BMI >= 35, metabolic factors >= 2, diabetes, ALT1	0.819005	0.46383	0.00585872	0.966376
SCORE1134	CLivD category 3, BMI >= 35, metabolic factors >= 3, diabetes, ALT1	0.677036	0.681324	0.00807311	0.961866
SCORE1135	alcohol use category 1, BMI >= 25, metabolic factors >= 1, diabetes, ALT1	0.972285	0.119501	0.00427862	0.972357
SCORE1136	alcohol use category 1, BMI >= 25, metabolic factors >= 2, diabetes, ALT1	0.931561	0.201667	0.00451666	0.9667
SCORE1137	alcohol use category 1, BMI >= 25, metabolic factors >= 3, diabetes, ALT1	0.917421	0.234006	0.00463607	0.963944
SCORE1138	alcohol use category 1, BMI >= 30, metabolic factors >= 1, diabetes, ALT1	0.96267	0.148709	0.0043779	0.972541
SCORE1139	alcohol use category 1, BMI >= 30, metabolic factors >= 2, diabetes, ALT1	0.883484	0.324678	0.0050461	0.966665
SCORE1140	alcohol use category 1, BMI >= 30, metabolic factors >= 3, diabetes, ALT1	0.822398	0.447013	0.00572515	0.962908
SCORE1141	alcohol use category 1, BMI >= 35, metabolic factors >= 1, diabetes, ALT1	0.96267	0.149177	0.00438021	0.972596
SCORE1142	alcohol use category 1, BMI >= 35, metabolic factors >= 2, diabetes, ALT1	0.872172	0.35038	0.00517403	0.966627
SCORE1143	alcohol use category 1, BMI >= 35, metabolic factors >= 3, diabetes, ALT1	0.782805	0.508736	0.00612192	0.962325
SCORE1144	alcohol use category 2, BMI >= 25, metabolic factors >= 1, diabetes, ALT1	0.970023	0.129586	0.00431662	0.972832
SCORE1145	alcohol use category 2, BMI >= 25, metabolic factors >= 2, diabetes, ALT1	0.925905	0.219166	0.00458744	0.967015
SCORE1146	alcohol use category 2, BMI >= 25, metabolic factors >= 3, diabetes, ALT1	0.911199	0.254346	0.00472756	0.964277
SCORE1147	alcohol use category 2, BMI >= 30, metabolic factors >= 1, diabetes, ALT1	0.959842	0.161258	0.00442832	0.972967
SCORE1148	alcohol use category 2, BMI >= 30, metabolic factors >= 2, diabetes, ALT1	0.876697	0.353842	0.0052273	0.966894
SCORE1149	alcohol use category 2, BMI >= 30, metabolic factors >= 3, diabetes, ALT1	0.807127	0.488659	0.00606529	0.963055
SCORE1150	alcohol use category 2, BMI >= 35, metabolic factors >= 1, diabetes, ALT1	0.959842	0.161769	0.00443091	0.97301
SCORE1151	alcohol use category 2, BMI >= 35, metabolic factors >= 2, diabetes, ALT1	0.864819	0.381184	0.00537871	0.966856
SCORE1152	alcohol use category 2, BMI >= 35, metabolic factors >= 3, diabetes, ALT1	0.764706	0.55507	0.0065868	0.962458
SCORE1153	alcohol use category 3, BMI >= 25, metabolic factors >= 1, diabetes, ALT1	0.96267	0.152344	0.00439605	0.972734
SCORE1154	alcohol use category 3, BMI >= 25, metabolic factors >= 2, diabetes, ALT1	0.908937	0.258166	0.00473551	0.966764
SCORE1155	alcohol use category 3, BMI >= 25, metabolic factors >= 3, diabetes, ALT1	0.88914	0.299584	0.00490638	0.96388
SCORE1156	alcohol use category 3, BMI >= 30, metabolic factors >= 1, diabetes, ALT1	0.951923	0.189374	0.00454002	0.97297
SCORE1157	alcohol use category 3, BMI >= 30, metabolic factors >= 2, diabetes, ALT1	0.852941	0.419768	0.00564883	0.966695
SCORE1158	alcohol use category 3, BMI >= 30, metabolic factors >= 3, diabetes, ALT1	0.763009	0.582742	0.00699333	0.962783
SCORE1159	alcohol use category 3, BMI >= 35, metabolic factors >= 1, diabetes, ALT1	0.951923	0.189926	0.00454299	0.973012
SCORE1160	alcohol use category 3, BMI >= 35, metabolic factors >= 2, diabetes, ALT1	0.839367	0.451853	0.00587509	0.966722
SCORE1161	alcohol use category 3, BMI >= 35, metabolic factors >= 3, diabetes, ALT1	0.709842	0.661377	0.00797626	0.962165
SCORE1162	alcohol use category 4, BMI >= 25, metabolic factors >= 1, diabetes, ALT1	0.962104	0.154177	0.00440276	0.972724
SCORE1163	alcohol use category 4, BMI >= 25, metabolic factors >= 2, diabetes, ALT1	0.905543	0.261184	0.00473688	0.966656
SCORE1164	alcohol use category 4, BMI >= 25, metabolic factors >= 3, diabetes, ALT1	0.884615	0.303087	0.00490576	0.963766
SCORE1165	alcohol use category 4, BMI >= 30, metabolic factors >= 1, diabetes, ALT1	0.951357	0.191607	0.0045495	0.972991
SCORE1166	alcohol use category 4, BMI >= 30, metabolic factors >= 2, diabetes, ALT1	0.848982	0.424844	0.00567119	0.966628
SCORE1167	alcohol use category 4, BMI >= 30, metabolic factors >= 3, diabetes, ALT1	0.757353	0.589899	0.00705967	0.962746
SCORE1168	alcohol use category 4, BMI >= 35, metabolic factors >= 1, diabetes, ALT1	0.951357	0.192161	0.00455249	0.973033
SCORE1169	alcohol use category 4, BMI >= 35, metabolic factors >= 2, diabetes, ALT1	0.834842	0.457412	0.00590183	0.966674
SCORE1170	alcohol use category 4, BMI >= 35, metabolic factors >= 3, diabetes, ALT1	0.703054	0.669613	0.00809134	0.962118
SCORE1171	CLivD category 1, alcohol use category 1, BMI >= 25, metabolic factors >= 1, diabetes, ALT1	0.981335	0.0793347	0.00413275	0.976936
SCORE1172	CLivD category 1, alcohol use category 1, BMI >= 25, metabolic factors >= 2, diabetes, ALT1	0.968891	0.120639	0.00426801	0.974171
SCORE1173	CLivD category 1, alcohol use category 1, BMI >= 25, metabolic factors >= 3, diabetes, ALT1	0.963801	0.134621	0.00431317	0.97296
SCORE1174	CLivD category 1, alcohol use category 1, BMI >= 30, metabolic factors >= 1, diabetes, ALT1	0.975679	0.0983716	0.00419303	0.977331
SCORE1175	CLivD category 1, alcohol use category 1, BMI >= 30, metabolic factors >= 2, diabetes, ALT1	0.95362	0.181572	0.00450423	0.974661
SCORE1176	CLivD category 1, alcohol use category 1, BMI >= 30, metabolic factors >= 3, diabetes, ALT1	0.933258	0.227988	0.00466684	0.973349
SCORE1177	CLivD category 1, alcohol use category 1, BMI >= 35, metabolic factors >= 1, diabetes, ALT1	0.975679	0.0987457	0.0041947	0.97737
SCORE1178	CLivD category 1, alcohol use category 1, BMI >= 35, metabolic factors >= 2, diabetes, ALT1	0.950226	0.193471	0.00455241	0.974728
SCORE1179	CLivD category 1, alcohol use category 1, BMI >= 35, metabolic factors >= 3, diabetes, ALT1	0.920814	0.253417	0.00475702	0.973224
SCORE1180	CLivD category 1, alcohol use category 2, BMI >= 25, metabolic factors >= 1, diabetes, ALT1	0.981335	0.0806811	0.00413851	0.977285
SCORE1181	CLivD category 1, alcohol use category 2, BMI >= 25, metabolic factors >= 2, diabetes, ALT1	0.968891	0.122249	0.00427545	0.974485
SCORE1182	CLivD category 1, alcohol use category 2, BMI >= 25, metabolic factors >= 3, diabetes, ALT1	0.963801	0.136247	0.00432088	0.973258
SCORE1183	CLivD category 1, alcohol use category 2, BMI >= 30, metabolic factors >= 1, diabetes, ALT1	0.975679	0.0999536	0.00420003	0.977659
SCORE1184	CLivD category 1, alcohol use category 2, BMI >= 30, metabolic factors >= 2, diabetes, ALT1	0.95362	0.183556	0.0045146	0.974916
SCORE1185	CLivD category 1, alcohol use category 2, BMI >= 30, metabolic factors >= 3, diabetes, ALT1	0.933258	0.230016	0.00467848	0.973568
SCORE1186	CLivD category 1, alcohol use category 2, BMI >= 35, metabolic factors >= 1, diabetes, ALT1	0.975679	0.100335	0.00420174	0.977698
SCORE1187	CLivD category 1, alcohol use category 2, BMI >= 35, metabolic factors >= 2, diabetes, ALT1	0.950226	0.195485	0.00456321	0.974971
SCORE1188	CLivD category 1, alcohol use category 2, BMI >= 35, metabolic factors >= 3, diabetes, ALT1	0.920814	0.255489	0.00476954	0.973426
SCORE1189	CLivD category 1, alcohol use category 3, BMI >= 25, metabolic factors >= 1, diabetes, ALT1	0.981335	0.0812862	0.00414112	0.977396
SCORE1190	CLivD category 1, alcohol use category 3, BMI >= 25, metabolic factors >= 2, diabetes, ALT1	0.968891	0.12291	0.00427852	0.974582
SCORE1191	CLivD category 1, alcohol use category 3, BMI >= 25, metabolic factors >= 3, diabetes, ALT1	0.963801	0.136912	0.00432406	0.973352
SCORE1192	CLivD category 1, alcohol use category 3, BMI >= 30, metabolic factors >= 1, diabetes, ALT1	0.975679	0.100665	0.00420321	0.97777
SCORE1193	CLivD category 1, alcohol use category 3, BMI >= 30, metabolic factors >= 2, diabetes, ALT1	0.95362	0.184371	0.0045189	0.975
SCORE1194	CLivD category 1, alcohol use category 3, BMI >= 30, metabolic factors >= 3, diabetes, ALT1	0.933258	0.23084	0.00468324	0.973641
SCORE1195	CLivD category 1, alcohol use category 3, BMI >= 35, metabolic factors >= 1, diabetes, ALT1	0.975679	0.101048	0.00420493	0.977809
SCORE1196	CLivD category 1, alcohol use category 3, BMI >= 35, metabolic factors >= 2, diabetes, ALT1	0.950226	0.196318	0.00456771	0.975052
SCORE1197	CLivD category 1, alcohol use category 3, BMI >= 35, metabolic factors >= 3, diabetes, ALT1	0.920814	0.256341	0.00477473	0.973495
SCORE1198	CLivD category 1, alcohol use category 4, BMI >= 25, metabolic factors >= 1, diabetes, ALT1	0.981335	0.0812862	0.00414112	0.977396
SCORE1199	CLivD category 1, alcohol use category 4, BMI >= 25, metabolic factors >= 2, diabetes, ALT1	0.968891	0.12291	0.00427852	0.974582
SCORE1200	CLivD category 1, alcohol use category 4, BMI >= 25, metabolic factors >= 3, diabetes, ALT1	0.963801	0.136912	0.00432406	0.973352
SCORE1201	CLivD category 1, alcohol use category 4, BMI >= 30, metabolic factors >= 1, diabetes, ALT1	0.975679	0.100665	0.00420321	0.97777
SCORE1202	CLivD category 1, alcohol use category 4, BMI >= 30, metabolic factors >= 2, diabetes, ALT1	0.95362	0.184371	0.0045189	0.975
SCORE1203	CLivD category 1, alcohol use category 4, BMI >= 30, metabolic factors >= 3, diabetes, ALT1	0.933258	0.23084	0.00468324	0.973641
SCORE1204	CLivD category 1, alcohol use category 4, BMI >= 35, metabolic factors >= 1, diabetes, ALT1	0.975679	0.101048	0.00420493	0.977809
SCORE1205	CLivD category 1, alcohol use category 4, BMI >= 35, metabolic factors >= 2, diabetes, ALT1	0.950226	0.196318	0.00456771	0.975052
SCORE1206	CLivD category 1, alcohol use category 4, BMI >= 35, metabolic factors >= 3, diabetes, ALT1	0.920814	0.256341	0.00477473	0.973495
SCORE1207	CLivD category 2, alcohol use category 1, BMI >= 25, metabolic factors >= 1, diabetes, ALT1	0.972285	0.119494	0.00427859	0.972356
SCORE1208	CLivD category 2, alcohol use category 1, BMI >= 25, metabolic factors >= 2, diabetes, ALT1	0.931561	0.201648	0.00451655	0.966708
SCORE1209	CLivD category 2, alcohol use category 1, BMI >= 25, metabolic factors >= 3, diabetes, ALT1	0.917421	0.233965	0.00463578	0.963975
SCORE1210	CLivD category 2, alcohol use category 1, BMI >= 30, metabolic factors >= 1, diabetes, ALT1	0.96267	0.148702	0.00437786	0.97254
SCORE1211	CLivD category 2, alcohol use category 1, BMI >= 30, metabolic factors >= 2, diabetes, ALT1	0.883484	0.324634	0.00504574	0.966681
SCORE1212	CLivD category 2, alcohol use category 1, BMI >= 30, metabolic factors >= 3, diabetes, ALT1	0.822398	0.446883	0.00572346	0.962989
SCORE1213	CLivD category 2, alcohol use category 1, BMI >= 35, metabolic factors >= 1, diabetes, ALT1	0.96267	0.149171	0.00438017	0.972595
SCORE1214	CLivD category 2, alcohol use category 1, BMI >= 35, metabolic factors >= 2, diabetes, ALT1	0.872172	0.35032	0.00517352	0.96664
SCORE1215	CLivD category 2, alcohol use category 1, BMI >= 35, metabolic factors >= 3, diabetes, ALT1	0.782805	0.50853	0.00611875	0.962428
SCORE1216	CLivD category 2, alcohol use category 2, BMI >= 25, metabolic factors >= 1, diabetes, ALT1	0.970588	0.12957	0.00431903	0.972862
SCORE1217	CLivD category 2, alcohol use category 2, BMI >= 25, metabolic factors >= 2, diabetes, ALT1	0.926471	0.219108	0.00458986	0.967056
SCORE1218	CLivD category 2, alcohol use category 2, BMI >= 25, metabolic factors >= 3, diabetes, ALT1	0.911765	0.254237	0.00472964	0.964381
SCORE1219	CLivD category 2, alcohol use category 2, BMI >= 30, metabolic factors >= 1, diabetes, ALT1	0.960407	0.16124	0.00443082	0.972991
SCORE1220	CLivD category 2, alcohol use category 2, BMI >= 30, metabolic factors >= 2, diabetes, ALT1	0.877262	0.353722	0.00522958	0.966944
SCORE1221	CLivD category 2, alcohol use category 2, BMI >= 30, metabolic factors >= 3, diabetes, ALT1	0.808258	0.488283	0.0060683	0.963247
SCORE1222	CLivD category 2, alcohol use category 2, BMI >= 35, metabolic factors >= 1, diabetes, ALT1	0.960407	0.16175	0.00443341	0.973034
SCORE1223	CLivD category 2, alcohol use category 2, BMI >= 35, metabolic factors >= 2, diabetes, ALT1	0.865385	0.381038	0.00538081	0.966912
SCORE1224	CLivD category 2, alcohol use category 2, BMI >= 35, metabolic factors >= 3, diabetes, ALT1	0.766403	0.554523	0.00659165	0.962681
SCORE1225	CLivD category 2, alcohol use category 3, BMI >= 25, metabolic factors >= 1, diabetes, ALT1	0.963801	0.152231	0.00440043	0.973002
SCORE1226	CLivD category 2, alcohol use category 3, BMI >= 25, metabolic factors >= 2, diabetes, ALT1	0.910068	0.257459	0.00473611	0.967289
SCORE1227	CLivD category 2, alcohol use category 3, BMI >= 25, metabolic factors >= 3, diabetes, ALT1	0.892534	0.298343	0.00491492	0.96465
SCORE1228	CLivD category 2, alcohol use category 3, BMI >= 30, metabolic factors >= 1, diabetes, ALT1	0.953054	0.18921	0.00454428	0.973202
SCORE1229	CLivD category 2, alcohol use category 3, BMI >= 30, metabolic factors >= 2, diabetes, ALT1	0.854072	0.418341	0.00564073	0.967205
SCORE1230	CLivD category 2, alcohol use category 3, BMI >= 30, metabolic factors >= 3, diabetes, ALT1	0.772059	0.578394	0.00699616	0.963721
SCORE1231	CLivD category 2, alcohol use category 3, BMI >= 35, metabolic factors >= 1, diabetes, ALT1	0.953054	0.189762	0.00454725	0.973243
SCORE1232	CLivD category 2, alcohol use category 3, BMI >= 35, metabolic factors >= 2, diabetes, ALT1	0.841063	0.450248	0.00586764	0.967265
SCORE1233	CLivD category 2, alcohol use category 3, BMI >= 35, metabolic factors >= 3, diabetes, ALT1	0.722851	0.65568	0.00797598	0.963226
SCORE1234	CLivD category 2, alcohol use category 4, BMI >= 25, metabolic factors >= 1, diabetes, ALT1	0.963235	0.15402	0.00440688	0.973037
SCORE1235	CLivD category 2, alcohol use category 4, BMI >= 25, metabolic factors >= 2, diabetes, ALT1	0.907805	0.260182	0.00474131	0.967312
SCORE1236	CLivD category 2, alcohol use category 4, BMI >= 25, metabolic factors >= 3, diabetes, ALT1	0.88914	0.301399	0.00491713	0.964703
SCORE1237	CLivD category 2, alcohol use category 4, BMI >= 30, metabolic factors >= 1, diabetes, ALT1	0.952489	0.191383	0.00455339	0.973258
SCORE1238	CLivD category 2, alcohol use category 4, BMI >= 30, metabolic factors >= 2, diabetes, ALT1	0.851244	0.422856	0.00566465	0.967247
SCORE1239	CLivD category 2, alcohol use category 4, BMI >= 30, metabolic factors >= 3, diabetes, ALT1	0.767534	0.584329	0.00705082	0.963793
SCORE1240	CLivD category 2, alcohol use category 4, BMI >= 35, metabolic factors >= 1, diabetes, ALT1	0.952489	0.191937	0.00455639	0.973299
SCORE1241	CLivD category 2, alcohol use category 4, BMI >= 35, metabolic factors >= 2, diabetes, ALT1	0.83767	0.455142	0.00589467	0.967316
SCORE1242	CLivD category 2, alcohol use category 4, BMI >= 35, metabolic factors >= 3, diabetes, ALT1	0.71776	0.662393	0.00807067	0.963301
SCORE1243	CLivD category 3, alcohol use category 1, BMI >= 25, metabolic factors >= 1, diabetes, ALT1	0.972285	0.119499	0.00427861	0.972357
SCORE1244	CLivD category 3, alcohol use category 1, BMI >= 25, metabolic factors >= 2, diabetes, ALT1	0.931561	0.201665	0.00451665	0.9667
SCORE1245	CLivD category 3, alcohol use category 1, BMI >= 25, metabolic factors >= 3, diabetes, ALT1	0.917421	0.234004	0.00463606	0.963944
SCORE1246	CLivD category 3, alcohol use category 1, BMI >= 30, metabolic factors >= 1, diabetes, ALT1	0.96267	0.148706	0.00437789	0.972541
SCORE1247	CLivD category 3, alcohol use category 1, BMI >= 30, metabolic factors >= 2, diabetes, ALT1	0.883484	0.324674	0.00504607	0.966665
SCORE1248	CLivD category 3, alcohol use category 1, BMI >= 30, metabolic factors >= 3, diabetes, ALT1	0.822398	0.447006	0.00572509	0.962907
SCORE1249	CLivD category 3, alcohol use category 1, BMI >= 35, metabolic factors >= 1, diabetes, ALT1	0.96267	0.149175	0.0043802	0.972596
SCORE1250	CLivD category 3, alcohol use category 1, BMI >= 35, metabolic factors >= 2, diabetes, ALT1	0.872172	0.350376	0.00517399	0.966627
SCORE1251	CLivD category 3, alcohol use category 1, BMI >= 35, metabolic factors >= 3, diabetes, ALT1	0.782805	0.508729	0.00612184	0.962325
SCORE1252	CLivD category 3, alcohol use category 2, BMI >= 25, metabolic factors >= 1, diabetes, ALT1	0.970023	0.129584	0.0043166	0.972831
SCORE1253	CLivD category 3, alcohol use category 2, BMI >= 25, metabolic factors >= 2, diabetes, ALT1	0.925905	0.219161	0.00458741	0.967014
SCORE1254	CLivD category 3, alcohol use category 2, BMI >= 25, metabolic factors >= 3, diabetes, ALT1	0.911199	0.254341	0.00472753	0.964276
SCORE1255	CLivD category 3, alcohol use category 2, BMI >= 30, metabolic factors >= 1, diabetes, ALT1	0.959842	0.161256	0.00442831	0.972967
SCORE1256	CLivD category 3, alcohol use category 2, BMI >= 30, metabolic factors >= 2, diabetes, ALT1	0.876697	0.353835	0.00522725	0.966893
SCORE1257	CLivD category 3, alcohol use category 2, BMI >= 30, metabolic factors >= 3, diabetes, ALT1	0.807127	0.488648	0.00606517	0.963055
SCORE1258	CLivD category 3, alcohol use category 2, BMI >= 35, metabolic factors >= 1, diabetes, ALT1	0.959842	0.161766	0.0044309	0.973009
SCORE1259	CLivD category 3, alcohol use category 2, BMI >= 35, metabolic factors >= 2, diabetes, ALT1	0.864819	0.381177	0.00537863	0.966861
SCORE1260	CLivD category 3, alcohol use category 2, BMI >= 35, metabolic factors >= 3, diabetes, ALT1	0.764706	0.555059	0.00658658	0.962465
SCORE1261	CLivD category 3, alcohol use category 3, BMI >= 25, metabolic factors >= 1, diabetes, ALT1	0.96267	0.152337	0.00439598	0.972776
SCORE1262	CLivD category 3, alcohol use category 3, BMI >= 25, metabolic factors >= 2, diabetes, ALT1	0.908937	0.258117	0.00473512	0.966817
SCORE1263	CLivD category 3, alcohol use category 3, BMI >= 25, metabolic factors >= 3, diabetes, ALT1	0.88914	0.299494	0.00490557	0.96397
SCORE1264	CLivD category 3, alcohol use category 3, BMI >= 30, metabolic factors >= 1, diabetes, ALT1	0.951923	0.189364	0.00453994	0.973003
SCORE1265	CLivD category 3, alcohol use category 3, BMI >= 30, metabolic factors >= 2, diabetes, ALT1	0.852941	0.419701	0.005648	0.966742
SCORE1266	CLivD category 3, alcohol use category 3, BMI >= 30, metabolic factors >= 3, diabetes, ALT1	0.763009	0.582454	0.00698794	0.962853
SCORE1267	CLivD category 3, alcohol use category 3, BMI >= 35, metabolic factors >= 1, diabetes, ALT1	0.951923	0.189916	0.0045429	0.973045
SCORE1268	CLivD category 3, alcohol use category 3, BMI >= 35, metabolic factors >= 2, diabetes, ALT1	0.839367	0.451782	0.00587409	0.966775
SCORE1269	CLivD category 3, alcohol use category 3, BMI >= 35, metabolic factors >= 3, diabetes, ALT1	0.710407	0.660962	0.00797172	0.962256
SCORE1270	CLivD category 3, alcohol use category 4, BMI >= 25, metabolic factors >= 1, diabetes, ALT1	0.962104	0.154166	0.00440266	0.972764
SCORE1271	CLivD category 3, alcohol use category 4, BMI >= 25, metabolic factors >= 2, diabetes, ALT1	0.905543	0.261108	0.00473627	0.966738
SCORE1272	CLivD category 3, alcohol use category 4, BMI >= 25, metabolic factors >= 3, diabetes, ALT1	0.884615	0.302946	0.00490445	0.96392
SCORE1273	CLivD category 3, alcohol use category 4, BMI >= 30, metabolic factors >= 1, diabetes, ALT1	0.951357	0.191593	0.00454939	0.973024
SCORE1274	CLivD category 3, alcohol use category 4, BMI >= 30, metabolic factors >= 2, diabetes, ALT1	0.848982	0.42474	0.00566991	0.966696
SCORE1275	CLivD category 3, alcohol use category 4, BMI >= 30, metabolic factors >= 3, diabetes, ALT1	0.757353	0.589486	0.00705167	0.962851
SCORE1276	CLivD category 3, alcohol use category 4, BMI >= 35, metabolic factors >= 1, diabetes, ALT1	0.951357	0.192147	0.00455238	0.973065
SCORE1277	CLivD category 3, alcohol use category 4, BMI >= 35, metabolic factors >= 2, diabetes, ALT1	0.834842	0.457299	0.00590027	0.966747
SCORE1278	CLivD category 3, alcohol use category 4, BMI >= 35, metabolic factors >= 3, diabetes, ALT1	0.70362	0.669049	0.00808244	0.962244
SCORE1279	ALT2	0.231335	0.97176	0.0306115	0.952796
SCORE1280	CLivD category 1, ALT2	0.868778	0.323159	0.0049391	0.971776
SCORE1281	CLivD category 2, ALT2	0.378959	0.936511	0.0216688	0.956256
SCORE1282	CLivD category 3, ALT2	0.290158	0.964785	0.0300457	0.953979
SCORE1283	alcohol use category 1, ALT2	0.49095	0.725737	0.00691909	0.953616
SCORE1284	alcohol use category 2, ALT2	0.449661	0.789897	0.00824569	0.953872
SCORE1285	alcohol use category 3, ALT2	0.327489	0.937432	0.0197174	0.9537
SCORE1286	alcohol use category 4, ALT2	0.316742	0.948444	0.0229857	0.953694
SCORE1287	BMI >= 25, ALT2	0.835407	0.329179	0.00481867	0.960064
SCORE1288	BMI >= 30, ALT2	0.54638	0.745451	0.0082124	0.956805
SCORE1289	BMI >= 35, ALT2	0.345588	0.910155	0.0145165	0.954487
SCORE1290	metabolic factors >= 1, ALT2	0.944005	0.196103	0.00453936	0.97258
SCORE1291	metabolic factors >= 2, ALT2	0.781674	0.4878	0.00585152	0.965339
SCORE1292	metabolic factors >= 3, ALT2	0.57862	0.746442	0.00865336	0.959764
SCORE1293	diabetes, ALT2	0.400452	0.922102	0.0187331	0.957058
SCORE1294	CLivD category 1, alcohol use category 1, ALT2	0.868778	0.320179	0.00491865	0.971541
SCORE1295	CLivD category 1, alcohol use category 2, ALT2	0.868778	0.32229	0.0049331	0.971716
SCORE1296	CLivD category 1, alcohol use category 3, ALT2	0.868778	0.323159	0.0049391	0.971776
SCORE1297	CLivD category 1, alcohol use category 4, ALT2	0.868778	0.323159	0.0049391	0.971776
SCORE1298	CLivD category 2, alcohol use category 1, ALT2	0.502262	0.723449	0.00700973	0.954173
SCORE1299	CLivD category 2, alcohol use category 2, ALT2	0.468891	0.785802	0.00840643	0.954788
SCORE1300	CLivD category 2, alcohol use category 3, ALT2	0.395928	0.919247	0.0181216	0.956006
SCORE1301	CLivD category 2, alcohol use category 4, ALT2	0.390271	0.927476	0.0197402	0.956127
SCORE1302	CLivD category 3, alcohol use category 1, ALT2	0.49095	0.725592	0.00691474	0.953653
SCORE1303	CLivD category 3, alcohol use category 2, ALT2	0.451923	0.789608	0.00827268	0.953973
SCORE1304	CLivD category 3, alcohol use category 3, ALT2	0.345588	0.935072	0.0199445	0.954146
SCORE1305	CLivD category 3, alcohol use category 4, ALT2	0.337104	0.945631	0.0230436	0.954192
SCORE1306	CLivD category 1, BMI >= 25, ALT2	0.959276	0.142808	0.00433302	0.972769
SCORE1307	CLivD category 1, BMI >= 30, ALT2	0.911765	0.262893	0.00476965	0.972848
SCORE1308	CLivD category 1, BMI >= 35, ALT2	0.886312	0.304704	0.00490743	0.972499
SCORE1309	CLivD category 2, BMI >= 25, ALT2	0.863122	0.324119	0.00493605	0.962407
SCORE1310	CLivD category 2, BMI >= 30, ALT2	0.617647	0.724264	0.00852113	0.959548
SCORE1311	CLivD category 2, BMI >= 35, ALT2	0.466063	0.878587	0.0142637	0.95775
SCORE1312	CLivD category 3, BMI >= 25, ALT2	0.846154	0.328253	0.00487228	0.960774
SCORE1313	CLivD category 3, BMI >= 30, ALT2	0.573529	0.741737	0.00847741	0.957673
SCORE1314	CLivD category 3, BMI >= 35, ALT2	0.390271	0.904213	0.015251	0.955552
SCORE1315	CLivD category 1, metabolic factors >= 1, ALT2	0.974548	0.102083	0.00420479	0.977726
SCORE1316	CLivD category 1, metabolic factors >= 2, ALT2	0.943439	0.20509	0.00458404	0.974701
SCORE1317	CLivD category 1, metabolic factors >= 3, ALT2	0.905543	0.27566	0.0048181	0.972859
SCORE1318	CLivD category 2, metabolic factors >= 1, ALT2	0.948529	0.195501	0.00455713	0.973179
SCORE1319	CLivD category 2, metabolic factors >= 2, ALT2	0.807692	0.48241	0.00597735	0.966706
SCORE1320	CLivD category 2, metabolic factors >= 3, ALT2	0.639706	0.729317	0.0089254	0.962018
SCORE1321	CLivD category 3, metabolic factors >= 1, ALT2	0.945701	0.19603	0.00454694	0.972737
SCORE1322	CLivD category 3, metabolic factors >= 2, ALT2	0.790724	0.487151	0.00590978	0.965727
SCORE1323	CLivD category 3, metabolic factors >= 3, ALT2	0.600113	0.743784	0.00886672	0.960456
SCORE1324	CLivD category 1, diabetes, ALT2	0.873303	0.320447	0.00494526	0.971925
SCORE1325	CLivD category 2, diabetes, ALT2	0.493778	0.894617	0.0170179	0.959594
SCORE1326	CLivD category 3, diabetes, ALT2	0.429864	0.917635	0.0189318	0.957817
SCORE1327	alcohol use category 1, BMI >= 25, ALT2	0.897624	0.250932	0.00464084	0.961404
SCORE1328	alcohol use category 1, BMI >= 30, ALT2	0.705317	0.553426	0.00608893	0.957839
SCORE1329	alcohol use category 1, BMI >= 35, ALT2	0.575792	0.675698	0.006842	0.955535
SCORE1330	alcohol use category 2, BMI >= 25, ALT2	0.889706	0.272392	0.00473305	0.961757
SCORE1331	alcohol use category 2, BMI >= 30, ALT2	0.677036	0.604719	0.00658956	0.957981
SCORE1332	alcohol use category 2, BMI >= 35, ALT2	0.538462	0.737109	0.00786679	0.955696
SCORE1333	alcohol use category 3, BMI >= 25, ALT2	0.863688	0.32008	0.00491297	0.96133
SCORE1334	alcohol use category 3, BMI >= 30, ALT2	0.6069	0.720294	0.00829661	0.95774
SCORE1335	alcohol use category 3, BMI >= 35, ALT2	0.432127	0.877846	0.0133704	0.955432
SCORE1336	alcohol use category 4, BMI >= 25, ALT2	0.859163	0.323748	0.00491357	0.961237
SCORE1337	alcohol use category 4, BMI >= 30, ALT2	0.600113	0.72874	0.00845398	0.957715
SCORE1338	alcohol use category 4, BMI >= 35, ALT2	0.42138	0.88827	0.0142154	0.955412
SCORE1339	alcohol use category 1, metabolic factors >= 1, ALT2	0.959276	0.150937	0.00437369	0.972458
SCORE1340	alcohol use category 1, metabolic factors >= 2, ALT2	0.848416	0.369154	0.00518172	0.965819
SCORE1341	alcohol use category 1, metabolic factors >= 3, ALT2	0.721719	0.558052	0.00627209	0.960634
SCORE1342	alcohol use category 2, metabolic factors >= 1, ALT2	0.956448	0.163667	0.00442511	0.972887
SCORE1343	alcohol use category 2, metabolic factors >= 2, ALT2	0.839932	0.401147	0.00539639	0.966078
SCORE1344	alcohol use category 2, metabolic factors >= 3, ALT2	0.699095	0.607802	0.00682632	0.960802
SCORE1345	alcohol use category 3, metabolic factors >= 1, ALT2	0.948529	0.19211	0.00453881	0.972912
SCORE1346	alcohol use category 3, metabolic factors >= 2, ALT2	0.81052	0.474662	0.00591623	0.965991
SCORE1347	alcohol use category 3, metabolic factors >= 3, ALT2	0.634615	0.722352	0.0086732	0.960576
SCORE1348	alcohol use category 4, metabolic factors >= 1, ALT2	0.947964	0.194358	0.00454839	0.972936
SCORE1349	alcohol use category 4, metabolic factors >= 2, ALT2	0.805995	0.480514	0.00594778	0.96596
SCORE1350	alcohol use category 4, metabolic factors >= 3, ALT2	0.627262	0.731289	0.00884913	0.960541
SCORE1351	alcohol use category 1, diabetes, ALT2	0.614253	0.685421	0.00747707	0.958197
SCORE1352	alcohol use category 2, diabetes, ALT2	0.577489	0.747132	0.00869565	0.958361
SCORE1353	alcohol use category 3, diabetes, ALT2	0.480204	0.889282	0.0160116	0.957966
SCORE1354	alcohol use category 4, diabetes, ALT2	0.471154	0.899929	0.0172829	0.957933
SCORE1355	BMI >= 25, metabolic factors >= 1, ALT2	0.955882	0.157044	0.00438926	0.972137
SCORE1356	BMI >= 25, metabolic factors >= 2, ALT2	0.881222	0.269785	0.00466536	0.965198
SCORE1357	BMI >= 25, metabolic factors >= 3, ALT2	0.85181	0.316057	0.00481661	0.961641
SCORE1358	BMI >= 30, metabolic factors >= 1, ALT2	0.944005	0.195526	0.00453624	0.972534
SCORE1359	BMI >= 30, metabolic factors >= 2, ALT2	0.815045	0.441625	0.00560805	0.965641
SCORE1360	BMI >= 30, metabolic factors >= 3, ALT2	0.688348	0.625629	0.0070305	0.96105
SCORE1361	BMI >= 35, metabolic factors >= 1, ALT2	0.944005	0.196097	0.00453932	0.972579
SCORE1362	BMI >= 35, metabolic factors >= 2, ALT2	0.795814	0.476417	0.00582951	0.965673
SCORE1363	BMI >= 35, metabolic factors >= 3, ALT2	0.61595	0.715555	0.008228	0.960354
SCORE1364	BMI >= 25, diabetes, ALT2	0.846154	0.323394	0.00483595	0.961546
SCORE1365	BMI >= 30, diabetes, ALT2	0.602941	0.721961	0.00825966	0.959165
SCORE1366	BMI >= 35, diabetes, ALT2	0.461538	0.871289	0.013358	0.957796
SCORE1367	metabolic factors >= 1, diabetes, ALT2	0.94457	0.195866	0.00454071	0.972636
SCORE1368	metabolic factors >= 2, diabetes, ALT2	0.788462	0.484329	0.0058614	0.965748
SCORE1369	metabolic factors >= 3, diabetes, ALT2	0.605204	0.7331	0.00858521	0.960908
SCORE1370	CLivD category 1, alcohol use category 1, BMI >= 25, ALT2	0.959276	0.140505	0.00432198	0.972382
SCORE1371	CLivD category 1, alcohol use category 1, BMI >= 30, ALT2	0.911765	0.260006	0.00475204	0.97258
SCORE1372	CLivD category 1, alcohol use category 1, BMI >= 35, ALT2	0.886312	0.301741	0.00488774	0.972258
SCORE1373	CLivD category 1, alcohol use category 2, BMI >= 25, ALT2	0.959276	0.142136	0.00432978	0.972674
SCORE1374	CLivD category 1, alcohol use category 2, BMI >= 30, ALT2	0.911765	0.262055	0.00476451	0.972781
SCORE1375	CLivD category 1, alcohol use category 2, BMI >= 35, ALT2	0.886312	0.303838	0.00490164	0.972437
SCORE1376	CLivD category 1, alcohol use category 3, BMI >= 25, ALT2	0.959276	0.142808	0.00433302	0.972769
SCORE1377	CLivD category 1, alcohol use category 3, BMI >= 30, ALT2	0.911765	0.262893	0.00476965	0.972848
SCORE1378	CLivD category 1, alcohol use category 3, BMI >= 35, ALT2	0.886312	0.304704	0.00490743	0.972499
SCORE1379	CLivD category 1, alcohol use category 4, BMI >= 25, ALT2	0.959276	0.142808	0.00433302	0.972769
SCORE1380	CLivD category 1, alcohol use category 4, BMI >= 30, ALT2	0.911765	0.262893	0.00476965	0.972848
SCORE1381	CLivD category 1, alcohol use category 4, BMI >= 35, ALT2	0.886312	0.304704	0.00490743	0.972499
SCORE1382	CLivD category 2, alcohol use category 1, BMI >= 25, ALT2	0.89819	0.250794	0.00464269	0.961545
SCORE1383	CLivD category 2, alcohol use category 1, BMI >= 30, ALT2	0.707014	0.552532	0.00608963	0.958088
SCORE1384	CLivD category 2, alcohol use category 1, BMI >= 35, ALT2	0.581448	0.673876	0.0068651	0.955942
SCORE1385	CLivD category 2, alcohol use category 2, BMI >= 25, ALT2	0.891403	0.272117	0.00473981	0.962034
SCORE1386	CLivD category 2, alcohol use category 2, BMI >= 30, ALT2	0.682692	0.602932	0.00660964	0.958519
SCORE1387	CLivD category 2, alcohol use category 2, BMI >= 35, ALT2	0.550905	0.733765	0.00793192	0.956458
SCORE1388	CLivD category 2, alcohol use category 3, BMI >= 25, ALT2	0.86991	0.318145	0.004932	0.9624
SCORE1389	CLivD category 2, alcohol use category 3, BMI >= 30, ALT2	0.632353	0.710331	0.00831988	0.959361
SCORE1390	CLivD category 2, alcohol use category 3, BMI >= 35, ALT2	0.483032	0.862007	0.0131038	0.957523
SCORE1391	CLivD category 2, alcohol use category 4, BMI >= 25, ALT2	0.866516	0.321295	0.00493501	0.962475
SCORE1392	CLivD category 2, alcohol use category 4, BMI >= 30, ALT2	0.627262	0.716991	0.00843962	0.959459
SCORE1393	CLivD category 2, alcohol use category 4, BMI >= 35, ALT2	0.477376	0.869873	0.0136873	0.95764
SCORE1394	CLivD category 3, alcohol use category 1, BMI >= 25, ALT2	0.897624	0.250914	0.0046407	0.961418
SCORE1395	CLivD category 3, alcohol use category 1, BMI >= 30, ALT2	0.705317	0.553366	0.00608806	0.957846
SCORE1396	CLivD category 3, alcohol use category 1, BMI >= 35, ALT2	0.575792	0.675583	0.00683938	0.955549
SCORE1397	CLivD category 3, alcohol use category 2, BMI >= 25, ALT2	0.889706	0.272364	0.00473282	0.961784
SCORE1398	CLivD category 3, alcohol use category 2, BMI >= 30, ALT2	0.678167	0.604606	0.00659828	0.958023
SCORE1399	CLivD category 3, alcohol use category 2, BMI >= 35, ALT2	0.540158	0.736887	0.00788351	0.955763
SCORE1400	CLivD category 3, alcohol use category 3, BMI >= 25, ALT2	0.864253	0.319863	0.00491426	0.961492
SCORE1401	CLivD category 3, alcohol use category 3, BMI >= 30, ALT2	0.611991	0.71922	0.00832974	0.957977
SCORE1402	CLivD category 3, alcohol use category 3, BMI >= 35, ALT2	0.442873	0.875926	0.0134633	0.955786
SCORE1403	CLivD category 3, alcohol use category 4, BMI >= 25, ALT2	0.859729	0.323463	0.00491424	0.961455
SCORE1404	CLivD category 3, alcohol use category 4, BMI >= 30, ALT2	0.605769	0.727433	0.00848713	0.957997
SCORE1405	CLivD category 3, alcohol use category 4, BMI >= 35, ALT2	0.434389	0.885956	0.0143209	0.955819
SCORE1406	CLivD category 1, alcohol use category 1, metabolic factors >= 1, ALT2	0.974548	0.0997734	0.00419452	0.977288
SCORE1407	CLivD category 1, alcohol use category 1, metabolic factors >= 2, ALT2	0.943439	0.202221	0.00456841	0.974384
SCORE1408	CLivD category 1, alcohol use category 1, metabolic factors >= 3, ALT2	0.905543	0.272704	0.00479956	0.972597
SCORE1409	CLivD category 1, alcohol use category 2, metabolic factors >= 1, ALT2	0.974548	0.101367	0.00420159	0.977615
SCORE1410	CLivD category 1, alcohol use category 2, metabolic factors >= 2, ALT2	0.943439	0.204247	0.00457942	0.97462
SCORE1411	CLivD category 1, alcohol use category 2, metabolic factors >= 3, ALT2	0.905543	0.274796	0.00481265	0.972792
SCORE1412	CLivD category 1, alcohol use category 3, metabolic factors >= 1, ALT2	0.974548	0.102083	0.00420479	0.977726
SCORE1413	CLivD category 1, alcohol use category 3, metabolic factors >= 2, ALT2	0.943439	0.20509	0.00458404	0.974701
SCORE1414	CLivD category 1, alcohol use category 3, metabolic factors >= 3, ALT2	0.905543	0.27566	0.0048181	0.972859
SCORE1415	CLivD category 1, alcohol use category 4, metabolic factors >= 1, ALT2	0.974548	0.102083	0.00420479	0.977726
SCORE1416	CLivD category 1, alcohol use category 4, metabolic factors >= 2, ALT2	0.943439	0.20509	0.00458404	0.974701
SCORE1417	CLivD category 1, alcohol use category 4, metabolic factors >= 3, ALT2	0.905543	0.27566	0.0048181	0.972859
SCORE1418	CLivD category 2, alcohol use category 1, metabolic factors >= 1, ALT2	0.959276	0.15093	0.00437366	0.972457
SCORE1419	CLivD category 2, alcohol use category 1, metabolic factors >= 2, ALT2	0.848982	0.369066	0.00518432	0.965869
SCORE1420	CLivD category 2, alcohol use category 1, metabolic factors >= 3, ALT2	0.722851	0.557606	0.00627433	0.960807
SCORE1421	CLivD category 2, alcohol use category 2, metabolic factors >= 1, ALT2	0.957014	0.163649	0.00442762	0.972911
SCORE1422	CLivD category 2, alcohol use category 2, metabolic factors >= 2, ALT2	0.841063	0.400958	0.00540162	0.966181
SCORE1423	CLivD category 2, alcohol use category 2, metabolic factors >= 3, ALT2	0.702489	0.606837	0.00683921	0.961157
SCORE1424	CLivD category 2, alcohol use category 3, metabolic factors >= 1, ALT2	0.949661	0.191946	0.00454308	0.97314
SCORE1425	CLivD category 2, alcohol use category 3, metabolic factors >= 2, ALT2	0.815611	0.472856	0.00593008	0.96664
SCORE1426	CLivD category 2, alcohol use category 3, metabolic factors >= 3, ALT2	0.654412	0.715001	0.00869193	0.961873
SCORE1427	CLivD category 2, alcohol use category 4, metabolic factors >= 1, ALT2	0.949095	0.194134	0.0045523	0.973198
SCORE1428	CLivD category 2, alcohol use category 4, metabolic factors >= 2, ALT2	0.812217	0.478001	0.00596157	0.966703
SCORE1429	CLivD category 2, alcohol use category 4, metabolic factors >= 3, ALT2	0.648756	0.722213	0.00883034	0.961955
SCORE1430	CLivD category 3, alcohol use category 1, metabolic factors >= 1, ALT2	0.959276	0.150935	0.00437368	0.972458
SCORE1431	CLivD category 3, alcohol use category 1, metabolic factors >= 2, ALT2	0.848416	0.369145	0.00518165	0.965818
SCORE1432	CLivD category 3, alcohol use category 1, metabolic factors >= 3, ALT2	0.721719	0.558024	0.0062716	0.960648
SCORE1433	CLivD category 3, alcohol use category 2, metabolic factors >= 1, ALT2	0.956448	0.163665	0.0044251	0.972887
SCORE1434	CLivD category 3, alcohol use category 2, metabolic factors >= 2, ALT2	0.839932	0.401135	0.00539627	0.966083
SCORE1435	CLivD category 3, alcohol use category 2, metabolic factors >= 3, ALT2	0.699095	0.607761	0.00682518	0.960841
SCORE1436	CLivD category 3, alcohol use category 3, metabolic factors >= 1, ALT2	0.948529	0.192101	0.00453873	0.972945
SCORE1437	CLivD category 3, alcohol use category 3, metabolic factors >= 2, ALT2	0.811086	0.474567	0.00591892	0.966066
SCORE1438	CLivD category 3, alcohol use category 3, metabolic factors >= 3, ALT2	0.636878	0.721673	0.0086795	0.960756
SCORE1439	CLivD category 3, alcohol use category 4, metabolic factors >= 1, ALT2	0.947964	0.194344	0.00454828	0.972968
SCORE1440	CLivD category 3, alcohol use category 4, metabolic factors >= 2, ALT2	0.806561	0.480371	0.00594982	0.966058
SCORE1441	CLivD category 3, alcohol use category 4, metabolic factors >= 3, ALT2	0.629525	0.730419	0.00884801	0.960761
SCORE1442	CLivD category 1, alcohol use category 1, diabetes, ALT2	0.873303	0.317468	0.00492487	0.97169
SCORE1443	CLivD category 1, alcohol use category 2, diabetes, ALT2	0.873303	0.319579	0.00493928	0.971865
SCORE1444	CLivD category 1, alcohol use category 3, diabetes, ALT2	0.873303	0.320447	0.00494526	0.971925
SCORE1445	CLivD category 1, alcohol use category 4, diabetes, ALT2	0.873303	0.320447	0.00494526	0.971925
SCORE1446	CLivD category 2, alcohol use category 1, diabetes, ALT2	0.615385	0.68477	0.00747325	0.958344
SCORE1447	CLivD category 2, alcohol use category 2, diabetes, ALT2	0.583145	0.74564	0.00872199	0.958696
SCORE1448	CLivD category 2, alcohol use category 3, diabetes, ALT2	0.510747	0.877398	0.0153082	0.959398
SCORE1449	CLivD category 2, alcohol use category 4, diabetes, ALT2	0.50509	0.885596	0.0161404	0.959492
SCORE1450	CLivD category 3, alcohol use category 1, diabetes, ALT2	0.614253	0.685407	0.00747671	0.958199
SCORE1451	CLivD category 3, alcohol use category 2, diabetes, ALT2	0.578054	0.747102	0.00870276	0.958376
SCORE1452	CLivD category 3, alcohol use category 3, diabetes, ALT2	0.483597	0.888328	0.0159753	0.95812
SCORE1453	CLivD category 3, alcohol use category 4, diabetes, ALT2	0.475679	0.898709	0.0172227	0.958126
SCORE1454	CLivD category 1, BMI >= 25, metabolic factors >= 1, ALT2	0.980769	0.0820252	0.00414201	0.977272
SCORE1455	CLivD category 1, BMI >= 25, metabolic factors >= 2, ALT2	0.96776	0.124614	0.00428169	0.974481
SCORE1456	CLivD category 1, BMI >= 25, metabolic factors >= 3, ALT2	0.961538	0.139247	0.00432546	0.973143
SCORE1457	CLivD category 1, BMI >= 30, metabolic factors >= 1, ALT2	0.974548	0.101688	0.00420301	0.977685
SCORE1458	CLivD category 1, BMI >= 30, metabolic factors >= 2, ALT2	0.951357	0.187699	0.00452612	0.974988
SCORE1459	CLivD category 1, BMI >= 30, metabolic factors >= 3, ALT2	0.928167	0.236799	0.00469314	0.973538
SCORE1460	CLivD category 1, BMI >= 35, metabolic factors >= 1, ALT2	0.974548	0.102078	0.00420477	0.977725
SCORE1461	CLivD category 1, BMI >= 35, metabolic factors >= 2, ALT2	0.947964	0.200159	0.00457812	0.975003
SCORE1462	CLivD category 1, BMI >= 35, metabolic factors >= 3, ALT2	0.915158	0.263969	0.00479335	0.973346
SCORE1463	CLivD category 2, BMI >= 25, metabolic factors >= 1, ALT2	0.960407	0.156605	0.0044072	0.97287
SCORE1464	CLivD category 2, BMI >= 25, metabolic factors >= 2, ALT2	0.89819	0.267226	0.00473604	0.966828
SCORE1465	CLivD category 2, BMI >= 25, metabolic factors >= 3, ALT2	0.875	0.311759	0.00491255	0.963733
SCORE1466	CLivD category 2, BMI >= 30, metabolic factors >= 1, ALT2	0.948529	0.194923	0.004554	0.973136
SCORE1467	CLivD category 2, BMI >= 30, metabolic factors >= 2, ALT2	0.835973	0.436851	0.00569855	0.966981
SCORE1468	CLivD category 2, BMI >= 30, metabolic factors >= 3, ALT2	0.729638	0.612888	0.00718971	0.963071
SCORE1469	CLivD category 2, BMI >= 35, metabolic factors >= 1, ALT2	0.948529	0.195494	0.00455709	0.973178
SCORE1470	CLivD category 2, BMI >= 35, metabolic factors >= 2, ALT2	0.821267	0.471137	0.00595019	0.96705
SCORE1471	CLivD category 2, BMI >= 35, metabolic factors >= 3, ALT2	0.671946	0.699373	0.00846299	0.962572
SCORE1472	CLivD category 3, BMI >= 25, metabolic factors >= 1, ALT2	0.957579	0.156979	0.00439656	0.972334
SCORE1473	CLivD category 3, BMI >= 25, metabolic factors >= 2, ALT2	0.887443	0.269387	0.00469502	0.965636
SCORE1474	CLivD category 3, BMI >= 25, metabolic factors >= 3, ALT2	0.860294	0.315339	0.00485812	0.962268
SCORE1475	CLivD category 3, BMI >= 30, metabolic factors >= 1, ALT2	0.945701	0.195452	0.00454381	0.972692
SCORE1476	CLivD category 3, BMI >= 30, metabolic factors >= 2, ALT2	0.822398	0.441038	0.00565123	0.966002
SCORE1477	CLivD category 3, BMI >= 30, metabolic factors >= 3, ALT2	0.703054	0.623786	0.00713933	0.961641
SCORE1478	CLivD category 3, BMI >= 35, metabolic factors >= 1, ALT2	0.945701	0.196023	0.0045469	0.972736
SCORE1479	CLivD category 3, BMI >= 35, metabolic factors >= 2, ALT2	0.804864	0.475786	0.00588681	0.966064
SCORE1480	CLivD category 3, BMI >= 35, metabolic factors >= 3, ALT2	0.635181	0.713139	0.00840166	0.961017
SCORE1481	CLivD category 1, BMI >= 25, diabetes, ALT2	0.959842	0.142117	0.00433204	0.972948
SCORE1482	CLivD category 1, BMI >= 30, diabetes, ALT2	0.912896	0.261237	0.004765	0.972957
SCORE1483	CLivD category 1, BMI >= 35, diabetes, ALT2	0.890837	0.302491	0.00491699	0.97265
SCORE1484	CLivD category 2, BMI >= 25, diabetes, ALT2	0.870475	0.318893	0.00493744	0.963714
SCORE1485	CLivD category 2, BMI >= 30, diabetes, ALT2	0.660068	0.704132	0.00846486	0.961446
SCORE1486	CLivD category 2, BMI >= 35, diabetes, ALT2	0.547511	0.845885	0.0131565	0.960318
SCORE1487	CLivD category 3, BMI >= 25, diabetes, ALT2	0.854072	0.322634	0.00487432	0.962174
SCORE1488	CLivD category 3, BMI >= 30, diabetes, ALT2	0.621606	0.71925	0.00842062	0.959839
SCORE1489	CLivD category 3, BMI >= 35, diabetes, ALT2	0.488688	0.867277	0.0136702	0.958535
SCORE1490	CLivD category 1, metabolic factors >= 1, diabetes, ALT2	0.974548	0.102037	0.00420458	0.977716
SCORE1491	CLivD category 1, metabolic factors >= 2, diabetes, ALT2	0.943439	0.204547	0.00458097	0.974732
SCORE1492	CLivD category 1, metabolic factors >= 3, diabetes, ALT2	0.906674	0.274404	0.0048158	0.972977
SCORE1493	CLivD category 2, metabolic factors >= 1, diabetes, ALT2	0.949095	0.195263	0.00455847	0.973237
SCORE1494	CLivD category 2, metabolic factors >= 2, diabetes, ALT2	0.812783	0.479124	0.00597637	0.967035
SCORE1495	CLivD category 2, metabolic factors >= 3, diabetes, ALT2	0.660633	0.71734	0.00882015	0.962961
SCORE1496	CLivD category 3, metabolic factors >= 1, diabetes, ALT2	0.946267	0.195792	0.00454828	0.972794
SCORE1497	CLivD category 3, metabolic factors >= 2, diabetes, ALT2	0.796946	0.483736	0.00591574	0.966126
SCORE1498	CLivD category 3, metabolic factors >= 3, diabetes, ALT2	0.623869	0.73082	0.00876343	0.961503
SCORE1499	alcohol use category 1, BMI >= 25, metabolic factors >= 1, ALT2	0.970023	0.120757	0.00427472	0.972185
SCORE1500	alcohol use category 1, BMI >= 25, metabolic factors >= 2, ALT2	0.925339	0.205595	0.0045089	0.96615
SCORE1501	alcohol use category 1, BMI >= 25, metabolic factors >= 3, ALT2	0.90724	0.24032	0.00462381	0.962796
SCORE1502	alcohol use category 1, BMI >= 30, metabolic factors >= 1, ALT2	0.959276	0.150455	0.00437131	0.972401
SCORE1503	alcohol use category 1, BMI >= 30, metabolic factors >= 2, ALT2	0.873869	0.33263	0.00505027	0.966274
SCORE1504	alcohol use category 1, BMI >= 30, metabolic factors >= 3, ALT2	0.797511	0.464953	0.00573917	0.961897
SCORE1505	alcohol use category 1, BMI >= 35, metabolic factors >= 1, ALT2	0.959276	0.150933	0.00437367	0.972457
SCORE1506	alcohol use category 1, BMI >= 35, metabolic factors >= 2, ALT2	0.861425	0.359657	0.00518376	0.966211
SCORE1507	alcohol use category 1, BMI >= 35, metabolic factors >= 3, ALT2	0.751131	0.532733	0.00617637	0.961274
SCORE1508	alcohol use category 2, BMI >= 25, metabolic factors >= 1, ALT2	0.96776	0.130928	0.00431314	0.972669
SCORE1509	alcohol use category 2, BMI >= 25, metabolic factors >= 2, ALT2	0.919118	0.223351	0.00457856	0.966482
SCORE1510	alcohol use category 2, BMI >= 25, metabolic factors >= 3, ALT2	0.900452	0.261126	0.00471581	0.963166
SCORE1511	alcohol use category 2, BMI >= 30, metabolic factors >= 1, ALT2	0.956448	0.163141	0.00442244	0.972842
SCORE1512	alcohol use category 2, BMI >= 30, metabolic factors >= 2, ALT2	0.86595	0.362417	0.00523213	0.966508
SCORE1513	alcohol use category 2, BMI >= 30, metabolic factors >= 3, ALT2	0.779977	0.508177	0.00609476	0.962054
SCORE1514	alcohol use category 2, BMI >= 35, metabolic factors >= 1, ALT2	0.956448	0.16366	0.00442508	0.972886
SCORE1515	alcohol use category 2, BMI >= 35, metabolic factors >= 2, ALT2	0.852941	0.391191	0.00539122	0.966451
SCORE1516	alcohol use category 2, BMI >= 35, metabolic factors >= 3, ALT2	0.730204	0.581149	0.00668071	0.961415
SCORE1517	alcohol use category 3, BMI >= 25, metabolic factors >= 1, ALT2	0.960407	0.153873	0.00439355	0.9726
SCORE1518	alcohol use category 3, BMI >= 25, metabolic factors >= 2, ALT2	0.902149	0.262914	0.00473058	0.966302
SCORE1519	alcohol use category 3, BMI >= 25, metabolic factors >= 3, ALT2	0.877262	0.307369	0.0048965	0.962872
SCORE1520	alcohol use category 3, BMI >= 30, metabolic factors >= 1, ALT2	0.948529	0.19154	0.00453574	0.972868
SCORE1521	alcohol use category 3, BMI >= 30, metabolic factors >= 2, ALT2	0.840498	0.429666	0.0056619	0.966352
SCORE1522	alcohol use category 3, BMI >= 30, metabolic factors >= 3, ALT2	0.730769	0.605735	0.00708741	0.961857
SCORE1523	alcohol use category 3, BMI >= 35, metabolic factors >= 1, ALT2	0.948529	0.192103	0.00453877	0.972911
SCORE1524	alcohol use category 3, BMI >= 35, metabolic factors >= 2, ALT2	0.824661	0.463519	0.00589596	0.966354
SCORE1525	alcohol use category 3, BMI >= 35, metabolic factors >= 3, ALT2	0.668552	0.692317	0.0082599	0.961187
SCORE1526	alcohol use category 4, BMI >= 25, metabolic factors >= 1, ALT2	0.959842	0.155713	0.00440029	0.972592
SCORE1527	alcohol use category 4, BMI >= 25, metabolic factors >= 2, ALT2	0.898756	0.265979	0.00473222	0.966207
SCORE1528	alcohol use category 4, BMI >= 25, metabolic factors >= 3, ALT2	0.872738	0.310942	0.00489628	0.96278
SCORE1529	alcohol use category 4, BMI >= 30, metabolic factors >= 1, ALT2	0.947964	0.193785	0.00454529	0.972892
SCORE1530	alcohol use category 4, BMI >= 30, metabolic factors >= 2, ALT2	0.836538	0.43486	0.00568588	0.966299
SCORE1531	alcohol use category 4, BMI >= 30, metabolic factors >= 3, ALT2	0.724548	0.613142	0.0071583	0.96183
SCORE1532	alcohol use category 4, BMI >= 35, metabolic factors >= 1, ALT2	0.947964	0.194351	0.00454835	0.972935
SCORE1533	alcohol use category 4, BMI >= 35, metabolic factors >= 2, ALT2	0.820136	0.469232	0.00592511	0.966322
SCORE1534	alcohol use category 4, BMI >= 35, metabolic factors >= 3, ALT2	0.661199	0.700922	0.0083972	0.961152
SCORE1535	alcohol use category 1, BMI >= 25, diabetes, ALT2	0.904977	0.246217	0.00464735	0.963089
SCORE1536	alcohol use category 1, BMI >= 30, diabetes, ALT2	0.747738	0.53465	0.00617979	0.96037
SCORE1537	alcohol use category 1, BMI >= 35, diabetes, ALT2	0.660633	0.64456	0.00712369	0.959023
SCORE1538	alcohol use category 2, BMI >= 25, diabetes, ALT2	0.897059	0.267399	0.00473717	0.963414
SCORE1539	alcohol use category 2, BMI >= 30, diabetes, ALT2	0.721719	0.584659	0.00666628	0.9605
SCORE1540	alcohol use category 2, BMI >= 35, diabetes, ALT2	0.626697	0.703929	0.00807586	0.959157
SCORE1541	alcohol use category 3, BMI >= 25, diabetes, ALT2	0.872172	0.314427	0.00491741	0.96285
SCORE1542	alcohol use category 3, BMI >= 30, diabetes, ALT2	0.658371	0.697481	0.00828936	0.960106
SCORE1543	alcohol use category 3, BMI >= 35, diabetes, ALT2	0.537896	0.840183	0.0125922	0.958738
SCORE1544	alcohol use category 4, BMI >= 25, diabetes, ALT2	0.867647	0.318057	0.00491777	0.962733
SCORE1545	alcohol use category 4, BMI >= 30, diabetes, ALT2	0.652149	0.705765	0.00843613	0.960073
SCORE1546	alcohol use category 4, BMI >= 35, diabetes, ALT2	0.528846	0.850308	0.0131807	0.958705
SCORE1547	alcohol use category 1, metabolic factors >= 1, diabetes, ALT2	0.959842	0.150736	0.0043752	0.972538
SCORE1548	alcohol use category 1, metabolic factors >= 2, diabetes, ALT2	0.854072	0.366256	0.0051915	0.966299
SCORE1549	alcohol use category 1, metabolic factors >= 3, diabetes, ALT2	0.743778	0.547133	0.00630121	0.961911
SCORE1550	alcohol use category 2, metabolic factors >= 1, diabetes, ALT2	0.957014	0.163455	0.00442657	0.97296
SCORE1551	alcohol use category 2, metabolic factors >= 2, diabetes, ALT2	0.845588	0.398089	0.00540415	0.966536
SCORE1552	alcohol use category 2, metabolic factors >= 3, diabetes, ALT2	0.721719	0.596234	0.00683702	0.962068
SCORE1553	alcohol use category 3, metabolic factors >= 1, diabetes, ALT2	0.949095	0.191873	0.00454015	0.972971
SCORE1554	alcohol use category 3, metabolic factors >= 2, diabetes, ALT2	0.817308	0.471262	0.00592619	0.966421
SCORE1555	alcohol use category 3, metabolic factors >= 3, diabetes, ALT2	0.659502	0.709308	0.00859692	0.961738
SCORE1556	alcohol use category 4, metabolic factors >= 1, diabetes, ALT2	0.948529	0.19412	0.00454973	0.972994
SCORE1557	alcohol use category 4, metabolic factors >= 2, diabetes, ALT2	0.812783	0.477087	0.00595734	0.966384
SCORE1558	alcohol use category 4, metabolic factors >= 3, diabetes, ALT2	0.652149	0.718139	0.0087588	0.961694
SCORE1559	BMI >= 25, metabolic factors >= 1, diabetes, ALT2	0.956448	0.156868	0.0043909	0.972218
SCORE1560	BMI >= 25, metabolic factors >= 2, diabetes, ALT2	0.88405	0.267879	0.00466759	0.96565
SCORE1561	BMI >= 25, metabolic factors >= 3, diabetes, ALT2	0.859729	0.312089	0.00483155	0.96263
SCORE1562	BMI >= 30, metabolic factors >= 1, diabetes, ALT2	0.94457	0.195291	0.0045376	0.972592
SCORE1563	BMI >= 30, metabolic factors >= 2, diabetes, ALT2	0.818439	0.438613	0.00560039	0.965998
SCORE1564	BMI >= 30, metabolic factors >= 3, diabetes, ALT2	0.704751	0.616527	0.00702	0.962052
SCORE1565	BMI >= 35, metabolic factors >= 1, diabetes, ALT2	0.94457	0.195859	0.00454067	0.972635
SCORE1566	BMI >= 35, metabolic factors >= 2, diabetes, ALT2	0.801471	0.473151	0.00583358	0.966045
SCORE1567	BMI >= 35, metabolic factors >= 3, diabetes, ALT2	0.637443	0.703936	0.00817022	0.961409
SCORE1568	CLivD category 1, alcohol use category 1, BMI >= 25, metabolic factors >= 1, ALT2	0.980769	0.0800691	0.00413362	0.976812
SCORE1569	CLivD category 1, alcohol use category 1, BMI >= 25, metabolic factors >= 2, ALT2	0.96776	0.122337	0.00427111	0.974072
SCORE1570	CLivD category 1, alcohol use category 1, BMI >= 25, metabolic factors >= 3, ALT2	0.961538	0.136949	0.0043145	0.972753
SCORE1571	CLivD category 1, alcohol use category 1, BMI >= 30, metabolic factors >= 1, ALT2	0.974548	0.0993878	0.0041928	0.977246
SCORE1572	CLivD category 1, alcohol use category 1, BMI >= 30, metabolic factors >= 2, ALT2	0.951357	0.184886	0.00451129	0.974652
SCORE1573	CLivD category 1, alcohol use category 1, BMI >= 30, metabolic factors >= 3, ALT2	0.928167	0.233928	0.00467648	0.97325
SCORE1574	CLivD category 1, alcohol use category 1, BMI >= 35, metabolic factors >= 1, ALT2	0.974548	0.0997688	0.0041945	0.977287
SCORE1575	CLivD category 1, alcohol use category 1, BMI >= 35, metabolic factors >= 2, ALT2	0.947964	0.197297	0.00456264	0.974683
SCORE1576	CLivD category 1, alcohol use category 1, BMI >= 35, metabolic factors >= 3, ALT2	0.915158	0.261027	0.00477528	0.973078
SCORE1577	CLivD category 1, alcohol use category 2, BMI >= 25, metabolic factors >= 1, ALT2	0.980769	0.0814178	0.00413939	0.977161
SCORE1578	CLivD category 1, alcohol use category 2, BMI >= 25, metabolic factors >= 2, ALT2	0.96776	0.123949	0.00427858	0.974383
SCORE1579	CLivD category 1, alcohol use category 2, BMI >= 25, metabolic factors >= 3, ALT2	0.961538	0.138577	0.00432225	0.973048
SCORE1580	CLivD category 1, alcohol use category 2, BMI >= 30, metabolic factors >= 1, ALT2	0.974548	0.100974	0.00419983	0.977574
SCORE1581	CLivD category 1, alcohol use category 2, BMI >= 30, metabolic factors >= 2, ALT2	0.951357	0.186877	0.00452176	0.974904
SCORE1582	CLivD category 1, alcohol use category 2, BMI >= 30, metabolic factors >= 3, ALT2	0.928167	0.235965	0.00468828	0.973466
SCORE1583	CLivD category 1, alcohol use category 2, BMI >= 35, metabolic factors >= 1, ALT2	0.974548	0.101362	0.00420157	0.977614
SCORE1584	CLivD category 1, alcohol use category 2, BMI >= 35, metabolic factors >= 2, ALT2	0.947964	0.199318	0.00457355	0.974922
SCORE1585	CLivD category 1, alcohol use category 2, BMI >= 35, metabolic factors >= 3, ALT2	0.915158	0.263108	0.00478803	0.973277
SCORE1586	CLivD category 1, alcohol use category 3, BMI >= 25, metabolic factors >= 1, ALT2	0.980769	0.0820252	0.00414201	0.977272
SCORE1587	CLivD category 1, alcohol use category 3, BMI >= 25, metabolic factors >= 2, ALT2	0.96776	0.124614	0.00428169	0.974481
SCORE1588	CLivD category 1, alcohol use category 3, BMI >= 25, metabolic factors >= 3, ALT2	0.961538	0.139247	0.00432546	0.973143
SCORE1589	CLivD category 1, alcohol use category 3, BMI >= 30, metabolic factors >= 1, ALT2	0.974548	0.101688	0.00420301	0.977685
SCORE1590	CLivD category 1, alcohol use category 3, BMI >= 30, metabolic factors >= 2, ALT2	0.951357	0.187699	0.00452612	0.974988
SCORE1591	CLivD category 1, alcohol use category 3, BMI >= 30, metabolic factors >= 3, ALT2	0.928167	0.236799	0.00469314	0.973538
SCORE1592	CLivD category 1, alcohol use category 3, BMI >= 35, metabolic factors >= 1, ALT2	0.974548	0.102078	0.00420477	0.977725
SCORE1593	CLivD category 1, alcohol use category 3, BMI >= 35, metabolic factors >= 2, ALT2	0.947964	0.200159	0.00457812	0.975003
SCORE1594	CLivD category 1, alcohol use category 3, BMI >= 35, metabolic factors >= 3, ALT2	0.915158	0.263969	0.00479335	0.973346
SCORE1595	CLivD category 1, alcohol use category 4, BMI >= 25, metabolic factors >= 1, ALT2	0.980769	0.0820252	0.00414201	0.977272
SCORE1596	CLivD category 1, alcohol use category 4, BMI >= 25, metabolic factors >= 2, ALT2	0.96776	0.124614	0.00428169	0.974481
SCORE1597	CLivD category 1, alcohol use category 4, BMI >= 25, metabolic factors >= 3, ALT2	0.961538	0.139247	0.00432546	0.973143
SCORE1598	CLivD category 1, alcohol use category 4, BMI >= 30, metabolic factors >= 1, ALT2	0.974548	0.101688	0.00420301	0.977685
SCORE1599	CLivD category 1, alcohol use category 4, BMI >= 30, metabolic factors >= 2, ALT2	0.951357	0.187699	0.00452612	0.974988
SCORE1600	CLivD category 1, alcohol use category 4, BMI >= 30, metabolic factors >= 3, ALT2	0.928167	0.236799	0.00469314	0.973538
SCORE1601	CLivD category 1, alcohol use category 4, BMI >= 35, metabolic factors >= 1, ALT2	0.974548	0.102078	0.00420477	0.977725
SCORE1602	CLivD category 1, alcohol use category 4, BMI >= 35, metabolic factors >= 2, ALT2	0.947964	0.200159	0.00457812	0.975003
SCORE1603	CLivD category 1, alcohol use category 4, BMI >= 35, metabolic factors >= 3, ALT2	0.915158	0.263969	0.00479335	0.973346
SCORE1604	CLivD category 2, alcohol use category 1, BMI >= 25, metabolic factors >= 1, ALT2	0.970023	0.12075	0.00427469	0.972183
SCORE1605	CLivD category 2, alcohol use category 1, BMI >= 25, metabolic factors >= 2, ALT2	0.925339	0.205565	0.00450866	0.966208
SCORE1606	CLivD category 2, alcohol use category 1, BMI >= 25, metabolic factors >= 3, ALT2	0.90724	0.24024	0.00462322	0.962864
SCORE1607	CLivD category 2, alcohol use category 1, BMI >= 30, metabolic factors >= 1, ALT2	0.959276	0.150448	0.00437128	0.9724
SCORE1608	CLivD category 2, alcohol use category 1, BMI >= 30, metabolic factors >= 2, ALT2	0.873869	0.332567	0.00504968	0.966327
SCORE1609	CLivD category 2, alcohol use category 1, BMI >= 30, metabolic factors >= 3, ALT2	0.797511	0.464696	0.00573583	0.962024
SCORE1610	CLivD category 2, alcohol use category 1, BMI >= 35, metabolic factors >= 1, ALT2	0.959276	0.150926	0.00437364	0.972456
SCORE1611	CLivD category 2, alcohol use category 1, BMI >= 35, metabolic factors >= 2, ALT2	0.861991	0.359572	0.00518634	0.966263
SCORE1612	CLivD category 2, alcohol use category 1, BMI >= 35, metabolic factors >= 3, ALT2	0.751697	0.532336	0.00617482	0.961422
SCORE1613	CLivD category 2, alcohol use category 2, BMI >= 25, metabolic factors >= 1, ALT2	0.968326	0.130912	0.00431556	0.972699
SCORE1614	CLivD category 2, alcohol use category 2, BMI >= 25, metabolic factors >= 2, ALT2	0.919683	0.223281	0.00458084	0.966588
SCORE1615	CLivD category 2, alcohol use category 2, BMI >= 25, metabolic factors >= 3, ALT2	0.901018	0.260958	0.00471744	0.963324
SCORE1616	CLivD category 2, alcohol use category 2, BMI >= 30, metabolic factors >= 1, ALT2	0.957014	0.163122	0.00442494	0.972866
SCORE1617	CLivD category 2, alcohol use category 2, BMI >= 30, metabolic factors >= 2, ALT2	0.866516	0.362267	0.00523406	0.966601
SCORE1618	CLivD category 2, alcohol use category 2, BMI >= 30, metabolic factors >= 3, ALT2	0.781109	0.507581	0.0060946	0.962331
SCORE1619	CLivD category 2, alcohol use category 2, BMI >= 35, metabolic factors >= 1, ALT2	0.957014	0.163642	0.00442758	0.97291
SCORE1620	CLivD category 2, alcohol use category 2, BMI >= 35, metabolic factors >= 2, ALT2	0.854072	0.391006	0.00539642	0.966552
[truncated: 298 more rows]

## Sheet: Supplementary Table 6 (UKB)
set	definition	sensitivity	specificity	PPV	NPV
[truncated: 1,919 more rows]

[truncated: 1 more sheets: Supplementary Table 7 (UKB)]
